# Supplementary material for: Tropical forests as drivers of lake carbon burial
Source: Nat Commun. 2022 Jul 13;13:4051. doi: 10.1038/s41467-022-31258-8 (PMC9279284; doi:10.1038/s41467-022-31258-8)
Supplement: Supplementary file 2 — Supplementary dataset [file 41467_2022_31258_MOESM2_ESM.xlsx]

## Sheet: Plan1
Lake	Organic Burial (g C m-2 yr-1)	Site	FOCUSING FACTOR	210Pb activity Bq g–1	Precipitation	OCb_whole-system (g C m-2 yr-1)	OC model bioma	Temperature °C	Biome	Use and cover (Index Code GLCNMO2008)		Longitude	Latitude	Met Carbono	Met Data	Author	Reference
Acarabixi	287.77		2.1			287.77	137.033	26.08	Humid Tropical Forest	1	Broadleaf Evergreen Forest	-64.4967	-0.345552	IRMS		CORDEIRO et al., 2008	CORDEIRO, R. C. et al. Acumulação De Carbono Em Lagos Amazônicos Como Indicador De Eventos Paleoclimáticos E Antrópicos. Oecologia Australis, v. 12, n. 01, p. 130–154, 2008.
Agnes			0.8		1	20.635	20.635	2.58	Temperate Forest	4	Needleleaf Deciduous Forest	-92.8116	48.4678	LOI	CRS	Dietz et al (2015)	Dietz, R. D., Engstrom, D. R., & Anderson, N. J. (2015). Patterns and drivers of change in organic carbon burial across a diverse landscape: insights from 116 Minnesota lakes. Global Biogeochemical Cycles.
Ahmik	45		2	0.9	1	44	45	2.67	Boreal Forest	5	Mixed Forest	-88.5415	48.1479	LOI	CRS	Hobbs 2013	Hobbs, William O., Daniel R. Engstrom, Shawn P. Scottler, Kyle D. Zimmer, and James B. Cotner. 2013. “Estimating Modern Carbon Burial Rates in Lakes Using a Single Sediment Sample.” Limnology and Oceanography: Methods 11 (JUNE): 316–26. https://doi.org/10.4319/lom.2013.11.316.
Ajudante	73.37		2.1			73.37	34.9381	26.5	Humid Tropical Forest	15	Wetland	-56.3912	-1.44987			Mendonça 2017	Mendonça, Raquel, Roger A. Müller, David Clow, Charles Verpoorter, Peter Raymond, Lars J. Tranvik, and Sebastian Sobek. 2017. “Organic Carbon Burial in Global Lakes and Reservoirs.” Nature Communications 8 (1): 1694. https://doi.org/10.1038/s41467-017-01789-6.
Akokala	25.4732		2.2		3	11.685	25.4732	8.42	Temperate Forest	6	Tree Open	-114.198	48.8789			Mast et al. 2010	Mast, M. Alisa, David J. Manthorne, and David A. Roth. 2010. “Historical Deposition of Mercury and Selected Trace Elements to High-Elevation National Parks in the Western U.S. Inferred from Lake-Sediment Cores.” Atmospheric Environment 44 (21–22): 2577–86. https://doi.org/10.1016/j.atmosenv.2010.04.024.
Albufera des Grau	72.4				1	72	72.4	16	Temperate Forest	3	Needleleaf Evergreen Forest	4.25314	39.9477			Obrador et al. 2012	Obrador, Biel, and Joan Lluís Pretus. 2012. “Budgets of Organic and Inorganic Carbon in a Mediterranean Coastal Lagoon Dominated by Submerged Vegetation.” Hydrobiologia 699 (1): 35–54. https://doi.org/10.1007/s10750-012-1152-7.
Alexandria	9.65				0	9.65	9.65	15.5	Humid Tropical Forest	11	Cropland	139.076	-35.4922	IRMS	CIC	Barnett 1994	A Holocene paleoenvironmental history of Lake Alexandria, South Australia* Elizabeth J. Barnett School of Earth Sciences,
Alton			2.4		1	11.03	11.03	2.33	Temperate Forest	4	Needleleaf Deciduous Forest	-90.9083	47.8631	LOI	CRS	Dietz et al (2015)	Dietz, R. D., Engstrom, D. R., & Anderson, N. J. (2015). Patterns and drivers of change in organic carbon burial across a diverse landscape: insights from 116 Minnesota lakes. Global Biogeochemical Cycles.
Araca	965.6		2.1			965.6	459.81	25.92	Humid Tropical Forest	15	Wetland	-63.5063	-8.46885	LOI	CRS	Bonoto 2015	BONOTTO, Daniel Marcos; VERGOTTI, Marcelo. 21 0 Pb and compositional data of sediments from Rondonian lakes, Madeira River basin, Brazil. Applied Radiation and Isotopes, v. 99, p. 5-19, 2015.
Arbutus	36.9		1.3		2	28.5443	36.9	3.33	Temperate Forest	5	Mixed Forest	-74.2452	43.9914	LOI	CIC	Van Metre 2012	Metre, Peter C. Van. 2012. “Increased Atmospheric Deposition of Mercury in Reference Lakes near Major Urban Areas.” Environmental Pollution 162 (March): 209–15. https://doi.org/10.1016/j.envpol.2011.11.003.
Augher Lough	144.3		1.3		2	144.3	111	7.92	Temperate Forest	3	Needleleaf Evergreen Forest	-7.1	54.3	LOI	CRS	Anderson 2014	Lake eutrophication and its implications for organic carbon sequestration in Europe
August	29		1.1	0.89	1	31	29	2.42	Temperate Forest	5	Mixed Forest	-91.6086	47.7625	LOI	CRS	Hobbs 2013	Hobbs, William O., Daniel R. Engstrom, Shawn P. Scottler, Kyle D. Zimmer, and James B. Cotner. 2013. “Estimating Modern Carbon Burial Rates in Lakes Using a Single Sediment Sample.” Limnology and Oceanography: Methods 11 (JUNE): 316–26. https://doi.org/10.4319/lom.2013.11.316.
August			1.4		1	21.115	21.115	2.42	Temperate Forest	5	Mixed Forest	-91.6064	47.7611	LOI	CRS	Dietz et al (2015)	Dietz, R. D., Engstrom, D. R., & Anderson, N. J. (2015). Patterns and drivers of change in organic carbon burial across a diverse landscape: insights from 116 Minnesota lakes. Global Biogeochemical Cycles.
Baldeggersee	30.75		3.1		2	30.75	9.91935	8.08	Temperate Forest	5	Mixed Forest	8.266	47.2	LOI	CRS	Anderson 2014	Lake eutrophication and its implications for organic carbon sequestration in Europe
Barton Broad	122.5		1		1	122.5	122.5	9.17	Others Mid-latitudes	3	Needleleaf Evergreen Forest	1.49598	52.7364	LOI	CRS	Anderson 2014	Lake eutrophication and its implications for organic carbon sequestration in Europe
Bass			2.2		1	54.35	41.1167	6.92	Others Mid-latitudes	11	Cropland	-94.0808	43.8167	LOI	CRS	Dietz et al (2015)	Dietz, R. D., Engstrom, D. R., & Anderson, N. J. (2015). Patterns and drivers of change in organic carbon burial across a diverse landscape: insights from 116 Minnesota lakes. Global Biogeochemical Cycles.
Bassenthwaite Lake	52.1		1.6		4	52.1	32.5625	7.5	Temperate Forest	8	Herbaceous	-3.23212	54.6713	LOI	CRS	Anderson 2014	Lake eutrophication and its implications for organic carbon sequestration in Europe
Batata	59.52		2.1			59.52	28.3429	26.58	Humid Tropical Forest	15	Wetland	-56.3054	-1.53085			Mendonça 2017	Mendonça, Raquel, Roger A. Müller, David Clow, Charles Verpoorter, Peter Raymond, Lars J. Tranvik, and Sebastian Sobek. 2017. “Organic Carbon Burial in Global Lakes and Reservoirs.” Nature Communications 8 (1): 1694. https://doi.org/10.1038/s41467-017-01789-6.
Battle Creek			2.2		1	40.155	40.155	6.67	Temperate Forest	18	Urban	-92.9719	44.945	LOI	CRS	Dietz et al (2015)	Dietz, R. D., Engstrom, D. R., & Anderson, N. J. (2015). Patterns and drivers of change in organic carbon burial across a diverse landscape: insights from 116 Minnesota lakes. Global Biogeochemical Cycles.
Bean			1.7		1	42.9955	52.8818	6.92	Others Mid-latitudes	8	Herbaceous	-95.3736	44.0713	LOI	CRS	Dietz et al (2015)	Dietz, R. D., Engstrom, D. R., & Anderson, N. J. (2015). Patterns and drivers of change in organic carbon burial across a diverse landscape: insights from 116 Minnesota lakes. Global Biogeochemical Cycles.
Bear			1.2		1	12.1	12.1	3.42	Temperate Forest	5	Mixed Forest	-91.3443	47.2847	LOI	CRS	Dietz et al (2015)	Dietz, R. D., Engstrom, D. R., & Anderson, N. J. (2015). Patterns and drivers of change in organic carbon burial across a diverse landscape: insights from 116 Minnesota lakes. Global Biogeochemical Cycles.
Becharof	5.3				1	5.3	5.3	1.5	Subpolar and Polar	7	Shrub	-156.377	57.9522			Alin and Johnson 2007	Carbon cycling in large lakes of the world: A synthesis of production, burial, and lake-atmosphere exchange estimates
Bellevue	41		1.3	0.33	1	43	43	6.17	Others Mid-latitudes	18	Urban	-95.025	45.0995	LOI	CRS	Hobbs 2013	Hobbs, William O., Daniel R. Engstrom, Shawn P. Scottler, Kyle D. Zimmer, and James B. Cotner. 2013. “Estimating Modern Carbon Burial Rates in Lakes Using a Single Sediment Sample.” Limnology and Oceanography: Methods 11 (JUNE): 316–26. https://doi.org/10.4319/lom.2013.11.316.
Betton Pool	168.15		1.5		1	168.15	112.1	8.58	Temperate Forest	11	Cropland	-2.72542	52.6662	LOI	CRS	Anderson 2014	Lake eutrophication and its implications for organic carbon sequestration in Europe
Big Carnelian			2.3		1	19.635	19.635	6.5	Temperate Forest	11	Cropland	-92.8086	45.1347	LOI	CRS	Dietz et al (2015)	Dietz, R. D., Engstrom, D. R., & Anderson, N. J. (2015). Patterns and drivers of change in organic carbon burial across a diverse landscape: insights from 116 Minnesota lakes. Global Biogeochemical Cycles.
Big Marine			2		1	36.75	36.75	6.5	Temperate Forest	11	Cropland	-92.8595	45.2196	LOI	CRS	Dietz et al (2015)	Dietz, R. D., Engstrom, D. R., & Anderson, N. J. (2015). Patterns and drivers of change in organic carbon burial across a diverse landscape: insights from 116 Minnesota lakes. Global Biogeochemical Cycles.
Biwa	22.92	x	x	0.31	4	22.9167	22.9167	12.75	Temperate Forest	18	Urban	136.14	35.3161	CHN analyzer	CIC	Urabe et al (2005)	Urabe, Jotaro, Takehito Yoshida, Tek Bahadur Gurung, Tatsuki Sekino, Narumi Tsugeki, Kentaro Nozaki, Masahiro Maruo, Eiichioro Nakayama, and Masami Nakanishi. 2005. “The Production-to-Respiration Ratio and Its Implication in Lake Biwa, Japan.” Forest Ecosystems and Environments: Scaling Up from Shoot Module to Watershed, 133–41. https://doi.org/10.1007/4-431-29361-2_13.
Black	8.97395		1.4		0	6.5985	6.5985	0.75	Temperate Forest	6	Tree Open	-105.641	40.2653			Mast et al. 2010	Mast, M. Alisa, David J. Manthorne, and David A. Roth. 2010. “Historical Deposition of Mercury and Selected Trace Elements to High-Elevation National Parks in the Western U.S. Inferred from Lake-Sediment Cores.” Atmospheric Environment 44 (21–22): 2577–86. https://doi.org/10.1016/j.atmosenv.2010.04.024.
Blakesley	108		1.4	0.27	1	110	110	6.17	Others Mid-latitudes	11	Cropland	-95.0405	45.1406	LOI	CRS	Hobbs 2013	Hobbs, William O., Daniel R. Engstrom, Shawn P. Scottler, Kyle D. Zimmer, and James B. Cotner. 2013. “Estimating Modern Carbon Burial Rates in Lakes Using a Single Sediment Sample.” Limnology and Oceanography: Methods 11 (JUNE): 316–26. https://doi.org/10.4319/lom.2013.11.316.
Bosherston Lily Pond Centra	39.95		0.6		2	39.95	66.5833	9.42	Temperate Forest	8	Herbaceous	-4.92575	51.6138	LOI	CRS	Anderson 2014	Lake eutrophication and its implications for organic carbon sequestration in Europe
Brasileira	540.5		2.1			540.5	257.381	25.92	Humid Tropical Forest	1	Broadleaf Evergreen Forest	-63.4567	-8.48901	LOI	CRS	Bonoto 2015	BONOTTO, Daniel Marcos; VERGOTTI, Marcelo. 21 0 Pb and compositional data of sediments from Rondonian lakes, Madeira River basin, Brazil. Applied Radiation and Isotopes, v. 99, p. 5-19, 2015.
Brendam	9.6		4		1	2.41	2.41	-2.67	Boreal Forest	4	Needleleaf Deciduous Forest	-75.5028	52.0653	LOI	CRS	Ferland (2014)	Ferland, M. E., Prairie, Y. T., Teodoru, C., & Giorgio, P. A. (2014). Linking organic carbon sedimentation, burial efficiency, and long‐term accumulation in boreal lakes. Journal of Geophysical Research: Biogeosciences, 119(5), 836-847.
Brienz	17	20 m			3	21.5	23.75	5.42	Temperate Forest	11	Cropland	7.9735	46.7157		CRS	Sobek (2009)	HOFMANN, A. 1996. Geochemical characteristics and processes of particulate matter transport in the north basin of Lake Lugano (Switzerland, Italy). Ph.D. thesis. University of Geneva (written in French).
Broad Lough Lower L. Erne	101.35		4.2		3	101.35	24.131	7.75	Temperate Forest	3	Needleleaf Evergreen Forest	-7.52197	54.2519	LOI	CRS	Anderson 2014	Lake eutrophication and its implications for organic carbon sequestration in Europe
Brule			1.8		1	8.865	8.865	2.33	Temperate Forest	5	Mixed Forest	-90.6721	47.9325	LOI	CRS	Dietz et al (2015)	Dietz, R. D., Engstrom, D. R., & Anderson, N. J. (2015). Patterns and drivers of change in organic carbon burial across a diverse landscape: insights from 116 Minnesota lakes. Global Biogeochemical Cycles.
Bryrup Lange sø	54.95		1.8		1	54.95	30.5278	7	Temperate Forest	3	Needleleaf Evergreen Forest	9.51573	56.0204	LOI	CRS	Anderson 2014	Lake eutrophication and its implications for organic carbon sequestration in Europe
Buck			2		1	26.86	26.86	3.5	Temperate Forest	5	Mixed Forest	-93.1865	47.5365	LOI	CRS	Dietz et al (2015)	Dietz, R. D., Engstrom, D. R., & Anderson, N. J. (2015). Patterns and drivers of change in organic carbon burial across a diverse landscape: insights from 116 Minnesota lakes. Global Biogeochemical Cycles.
Buffalo	112		1.2	0.11	1	112	112	6.42	Temperate Forest	11	Cropland	-95.579	44.0774	LOI	CRS	Hobbs 2013	Hobbs, William O., Daniel R. Engstrom, Shawn P. Scottler, Kyle D. Zimmer, and James B. Cotner. 2013. “Estimating Modern Carbon Burial Rates in Lakes Using a Single Sediment Sample.” Limnology and Oceanography: Methods 11 (JUNE): 316–26. https://doi.org/10.4319/lom.2013.11.316.
Butterstone Loch	36.65		1.4		2	36.65	26.1786	5.25	Temperate Forest	2	Broadleaf Deciduous Forest	-3.53062	56.5883	LOI	CRS	Anderson 2014	Lake eutrophication and its implications for organic carbon sequestration in Europe
Calado	44.3333		2.1			44.3333	21.1111	26.5	Humid Tropical Forest	1	Broadleaf Evergreen Forest	-60.5751	-3.2985	CHN analyzer		SMITH, L.K., MELACK J.M., HAMMOND, 2003	SMITH, L.K., MELACK J.M., HAMMOND, D. E. Carbon, nitrogen, and phosphorus content and 210PB-derived burial rates in sediments of an Amazon fooplain lake. Amazoniana, v. 17, n. 3/4, p. 413–436, 2003.
Calhoun			2.4		1	19.425	19.425	7	Temperate Forest	11	Cropland	-93.3114	44.9431	LOI	CRS	Dietz et al (2015)	Dietz, R. D., Engstrom, D. R., & Anderson, N. J. (2015). Patterns and drivers of change in organic carbon burial across a diverse landscape: insights from 116 Minnesota lakes. Global Biogeochemical Cycles.
Carana	49.8095		2.1			49.8095	23.7188	7	Temperate Forest	11	Cropland	-93.3114	44.9431	LOI	CRS	Dietz et al (2015)	Dietz, R. D., Engstrom, D. R., & Anderson, N. J. (2015). Patterns and drivers of change in organic carbon burial across a diverse landscape: insights from 116 Minnesota lakes. Global Biogeochemical Cycles.
Carlingwark Loch	234		3.9		4	234	60	7.92	Others Mid-latitudes	3	Needleleaf Evergreen Forest	-3.9323	54.9317	LOI	CRS	Anderson 2014	Lake eutrophication and its implications for organic carbon sequestration in Europe
Carlton			1.8		2	114.074	114.074	21.83	Temperate Forest	11	Cropland	-82.2406	27.7129			Van Metre 2012	Metre, Peter C. Van. 2012. “Increased Atmospheric Deposition of Mercury in Reference Lakes near Major Urban Areas.” Environmental Pollution 162 (March): 209–15. https://doi.org/10.1016/j.envpol.2011.11.003.
Carver			5.1		1	25.28	25.28	6.67	Temperate Forest	6	Tree Open	-92.9813	44.9064	LOI	CRS	Dietz et al (2015)	Dietz, R. D., Engstrom, D. R., & Anderson, N. J. (2015). Patterns and drivers of change in organic carbon burial across a diverse landscape: insights from 116 Minnesota lakes. Global Biogeochemical Cycles.
Castle Loch	113.25		1.4		1	113.25	80.8929	7.42	Temperate Forest	11	Cropland	-3.2	56.3	LOI	CRS	Anderson 2014	Lake eutrophication and its implications for organic carbon sequestration in Europe
Castle Semple Loch	17.35		0.2		3	17.35	86.75	7.67	Temperate Forest	13	Cropland / Other Vegetation Mosaic	-4.6	55.8	LOI	CRS	Anderson 2014	Lake eutrophication and its implications for organic carbon sequestration in Europe
Center	50		1.9		1	26.3158	26.3158	6.83	Others Mid-latitudes	11	Cropland	-95.1363	43.4119	LOI	CRS	HEATHCOTE (2012)	HEATHCOTE, Adam J.; DOWNING, John A. Impacts of eutrophication on carbon burial in freshwater lakes in an intensively agricultural landscape.Ecosystems, v. 15, n. 1, p. 60-70, 2012.
Chaohu	12.59				2	12.5936	12.5936	15.33	Temperate Forest	11	Cropland	117.537	31.5495	CHNS		DONG, Xuhui (2012)	Dong, X., Anderson, N. J., Yang, X., & Shen, J. (2012). Carbon burial by shallow lakes on the Yangtze floodplain and its relevance to regional carbon sequestration. Global change biology, 18(7), 2205-2217.
Chaohu Lake	9.8				3	9.8	9.8	15.67	Temperate Forest	11	Cropland	117.5	31.5			Gui et al. 2013	Gui, Zhi fan, Bin Xue, Shu chun Yao, Wen jia Wei, and Sangheon Yi. 2013. “Organic Carbon Burial in Lake Sediments in the Middle and Lower Reaches of the Yangtze River Basin, China.” Hydrobiologia 710 (1): 143–56. https://doi.org/10.1007/s10750-012-1365-5
Chengai	62.54				2	62.5429	62.5429	10.83	Humid Tropical Forest	11	Cropland	100.667	26.5516	TOC	CIC	Fengyu Zan et al 2012	Fengyu Zan A 60-year sedimentary record of natural and anthropogenic impacts on Lake Chenghai, China 1994
Chilonche	52.82				6	52.8163	52.8163	24.67	Humid Tropical Forest	2	Broadleaf Deciduous Forest	-89.9762	16.8491	LOI	CRS	Brenner 1999	Recent sedimentary histories of shallow lakes in the Guatemalan savannas Mark Brenner 1, *, Barbara Leyden 2 & Michael W. Binford 4
Chimaj	14				6	13.9997	13.9997	24.67	Humid Tropical Forest	2	Broadleaf Deciduous Forest	-89.9762	16.8491	LOI	CRS	Brenner 1999	Recent sedimentary histories of shallow lakes in the Guatemalan savannas Mark Brenner 1, *, Barbara Leyden 2 & Michael W. Binford 3
Chiquita	32.8				2	32.8	32.8	18.17	Others Mid-latitudes	11	Cropland	-62.5415	-30.7187		CIC	Piovano 2004	Piovano, Eduardo L., Daniel Ariztegui, Stefano M. Bernasconi, and Judith a. McKenzie. 2004. “Stable Isotopic Record of Hydrological Changes in Subtropical Laguna Mar Chiquita (Argentina) over the Last 230 Years.” The Holocene 14 (4): 525–35. https://doi.org/10.1191/0959683604hl729rp.
Christina E	51	1	1.6	0.4	1	46	50	4.5	Temperate Forest	8	Herbaceous	-95.6906	46.084	LOI	CRS	Hobbs 2013	Hobbs, William O., Daniel R. Engstrom, Shawn P. Scottler, Kyle D. Zimmer, and James B. Cotner. 2013. “Estimating Modern Carbon Burial Rates in Lakes Using a Single Sediment Sample.” Limnology and Oceanography: Methods 11 (JUNE): 316–26. https://doi.org/10.4319/lom.2013.11.316.
Christmas			2.3		1	20.155	20.155	7.17	Temperate Forest	4	Needleleaf Deciduous Forest	-93.5433	44.8972	LOI	CRS	Dietz et al (2015)	Dietz, R. D., Engstrom, D. R., & Anderson, N. J. (2015). Patterns and drivers of change in organic carbon burial across a diverse landscape: insights from 116 Minnesota lakes. Global Biogeochemical Cycles.
Clarkie	8.94		4.3		1	2.09	2.09	-2.67	Boreal Forest	5	Mixed Forest	-75.7239	52.1319	LOI	CRS	Ferland (2014)	Ferland, M. E., Prairie, Y. T., Teodoru, C., & Giorgio, P. A. (2014). Linking organic carbon sedimentation, burial efficiency, and long‐term accumulation in boreal lakes. Journal of Geophysical Research: Biogeosciences, 119(5), 836-847.
Clear	109		0.3	0.11	1	109	109	7.08	Others Mid-latitudes	7	Shrub	-94.5148	44.4553	LOI	CRS	Hobbs 2013	Hobbs, William O., Daniel R. Engstrom, Shawn P. Scottler, Kyle D. Zimmer, and James B. Cotner. 2013. “Estimating Modern Carbon Burial Rates in Lakes Using a Single Sediment Sample.” Limnology and Oceanography: Methods 11 (JUNE): 316–26. https://doi.org/10.4319/lom.2013.11.316.
Conceição	1968.4		2.1			1968.4	937.333	25.92	Humid Tropical Forest	6	Tree Open	-63.1888	-8.25124	LOI	CIC	Bonotto 2015	BONOTTO, Daniel Marcos; VERGOTTI, Marcelo. 21 0 Pb and compositional data of sediments from Rondonian lakes, Madeira River basin, Brazil. Applied Radiation and Isotopes, v. 99, p. 5-19, 2015.
Constance	274	Rhine inflow			2	108.725	108.725	8.25	Temperate Forest	11	Cropland	9.6007	47.5558		CRS	Sobek (2009)	Sobek, Sebastian, Edith Durisch-Kaiser, Roland Zurbrügg, Nuttakan Wongfun, Martin Wessels, Natacha Pasche, and Bernhard Wehrli. 2009. “Organic Carbon Burial Efficiency in Lake Sediments Controlled by Oxygen Exposure Time and Sediment Source.” Limnology and Oceanography 54 (6): 2243–54. https://doi.org/10.4319/lo.2009.54.6.2243.
Corbet Lough	159.6		1.8		2	159.6	88.6667	8	Temperate Forest	6	Tree Open	-6.18528	54.3389	LOI	CRS	Anderson 2014	Lake eutrophication and its implications for organic carbon sequestration in Europe
Cristalino	13.3333		2.1			13.3333	6.34919	26.67	Humid Tropical Forest	1	Broadleaf Evergreen Forest	-60.1393	-3.13931	CHN analyzer		DEVOL; ZARET;FORSBERG., 1984	DEVOL, A. H.; ZARET, T. M.; FORSBERG., B. R. Sedimentary organic matter diagenesis and its relation to the carbon budget of tropical Amazon floodplain lakes. Verh. Internat. Verein. Limnol, v. 22, p. 1299–1304, 1984.
Crocker Pond	19.2		2.1		3	9.1607	9.1607	4.42	Temperate Forest	5	Mixed Forest	-70.8242	44.3086			Van Metre 2012	Metre, Peter C. Van. 2012. “Increased Atmospheric Deposition of Mercury in Reference Lakes near Major Urban Areas.” Environmental Pollution 162 (March): 209–15. https://doi.org/10.1016/j.envpol.2011.11.003.
Cruiser			1.5		1	12.925	19.4625	2.58	Temperate Forest	4	Needleleaf Deciduous Forest	-92.8063	48.4986	LOI	CRS	Dietz et al (2015)	Dietz, R. D., Engstrom, D. R., & Anderson, N. J. (2015). Patterns and drivers of change in organic carbon burial across a diverse landscape: insights from 116 Minnesota lakes. Global Biogeochemical Cycles.
Cypress Lake	0		1.8		2	80.453	80.453	21.83	Temperate Forest	11	Cropland	-81.3172	28.0852			Van Metre 2012	Metre, Peter C. Van. 2012. “Increased Atmospheric Deposition of Mercury in Reference Lakes near Major Urban Areas.” Environmental Pollution 162 (March): 209–15. https://doi.org/10.1016/j.envpol.2011.11.003.
Dark			1.5		1	22.855	22.855	3.33	Temperate Forest	4	Needleleaf Deciduous Forest	-92.7815	47.6354	LOI	CRS	Dietz et al (2015)	Dietz, R. D., Engstrom, D. R., & Anderson, N. J. (2015). Patterns and drivers of change in organic carbon burial across a diverse landscape: insights from 116 Minnesota lakes. Global Biogeochemical Cycles.
De Waay	74.2		2.1		1	74.2	35.3333	8.75	Temperate Forest	13	Cropland / Other Vegetation Mosaic	5.14978	51.932	LOI	CRS	Anderson 2014	Lake eutrophication and its implications for organic carbon sequestration in Europe
Deepwater			1.4		1	16.82	16.82	3.33	Temperate Forest	5	Mixed Forest	-92.8249	47.6208	LOI	CRS	Dietz et al (2015)	Dietz, R. D., Engstrom, D. R., & Anderson, N. J. (2015). Patterns and drivers of change in organic carbon burial across a diverse landscape: insights from 116 Minnesota lakes. Global Biogeochemical Cycles.
Demarcação	227.2		2.1			227.2	108.19	25.92	Humid Tropical Forest	1	Broadleaf Evergreen Forest	-62.7711	-8.19312	LOI	CRS	Our data
DH	0.49				0	0.49	0.49	4.33	Others Mid-latitudes	11	Cropland	112.691	40.5705			Xie et al. 2015	Organic carbon fractions and estimation of organic carbon storage in the lake sediments in Inner Mongolia Plateau, China
Dianshan	14.06				2	14.0584	14.0584	15.25	Temperate Forest	11	Cropland	120.963	31.1167	CHNS		DONG, Xuhui (2012)	Dong, X., Anderson, N. J., Yang, X., & Shen, J. (2012). Carbon burial by shallow lakes on the Yangtze floodplain and its relevance to regional carbon sequestration. Global change biology, 18(7), 2205-2217.
Dickman			1.8		1	27.18	27.18	7	Temperate Forest	4	Needleleaf Deciduous Forest	-93.0791	44.8622	LOI	CRS	Dietz et al (2015)	Dietz, R. D., Engstrom, D. R., & Anderson, N. J. (2015). Patterns and drivers of change in organic carbon burial across a diverse landscape: insights from 116 Minnesota lakes. Global Biogeochemical Cycles.
Dixon			2.3		1	32.405	32.405	3.75	Temperate Forest	2	Broadleaf Deciduous Forest	-94.2892	47.6028	LOI	CRS	Dietz et al (2015)	Dietz, R. D., Engstrom, D. R., & Anderson, N. J. (2015). Patterns and drivers of change in organic carbon burial across a diverse landscape: insights from 116 Minnesota lakes. Global Biogeochemical Cycles.
Duck			1.1		1	51.45	66.225	7.25	Others Mid-latitudes	11	Cropland	-93.8156	44.2181	LOI	CRS	Dietz et al (2015)	Dietz, R. D., Engstrom, D. R., & Anderson, N. J. (2015). Patterns and drivers of change in organic carbon burial across a diverse landscape: insights from 116 Minnesota lakes. Global Biogeochemical Cycles.
Dunnigan	24		1	2.02	1	24	24	2.42	Temperate Forest	4	Needleleaf Deciduous Forest	-91.6305	47.7072	LOI	CRS	Hobbs 2013	Hobbs, William O., Daniel R. Engstrom, Shawn P. Scottler, Kyle D. Zimmer, and James B. Cotner. 2013. “Estimating Modern Carbon Burial Rates in Lakes Using a Single Sediment Sample.” Limnology and Oceanography: Methods 11 (JUNE): 316–26. https://doi.org/10.4319/lom.2013.11.316.
Dunns			4.1		1	51.575	78.2875	6.83	Temperate Forest	11	Cropland	-94.4294	45.1556	LOI	CRS	Dietz et al (2015)	Dietz, R. D., Engstrom, D. R., & Anderson, N. J. (2015). Patterns and drivers of change in organic carbon burial across a diverse landscape: insights from 116 Minnesota lakes. Global Biogeochemical Cycles.
Dyers			1.3		1	15.59	15.59	2.33	Temperate Forest	4	Needleleaf Deciduous Forest	-90.9807	47.5286	LOI	CRS	Dietz et al (2015)	Dietz, R. D., Engstrom, D. R., & Anderson, N. J. (2015). Patterns and drivers of change in organic carbon burial across a diverse landscape: insights from 116 Minnesota lakes. Global Biogeochemical Cycles.
E.Bah	59		1.2	0.25	1	59	59	5.33	Temperate Forest	11	Cropland	-95.7635	46.0037	LOI	CRS	Hobbs 2013	Hobbs, William O., Daniel R. Engstrom, Shawn P. Scottler, Kyle D. Zimmer, and James B. Cotner. 2013. “Estimating Modern Carbon Burial Rates in Lakes Using a Single Sediment Sample.” Limnology and Oceanography: Methods 11 (JUNE): 316–26. https://doi.org/10.4319/lom.2013.11.316.
East Boot			3.3		1	29.435	29.435	6.5	Temperate Forest	6	Tree Open	-92.8309	45.1644	LOI	CRS	Dietz et al (2015)	Dietz, R. D., Engstrom, D. R., & Anderson, N. J. (2015). Patterns and drivers of change in organic carbon burial across a diverse landscape: insights from 116 Minnesota lakes. Global Biogeochemical Cycles.
East Okoboji	102	2	1.9		1	53.6842	53.6842	6.83	Others Mid-latitudes	11	Cropland	-95.1099	43.382	LOI	CRS	HEATHCOTE (2012)	HEATHCOTE, Adam J.; DOWNING, John A. Impacts of eutrophication on carbon burial in freshwater lakes in an intensively agricultural landscape.Ecosystems, v. 15, n. 1, p. 60-70, 2012.
Edwards			1.4		1	35.92	49.46	5.17	Temperate Forest	11	Cropland	-95.4714	45.5082	LOI	CRS	Dietz et al (2015)	Dietz, R. D., Engstrom, D. R., & Anderson, N. J. (2015). Patterns and drivers of change in organic carbon burial across a diverse landscape: insights from 116 Minnesota lakes. Global Biogeochemical Cycles.
Ek			1.5		1	12.985	18.9925	2.58	Temperate Forest	5	Mixed Forest	-92.8352	48.4708	LOI	CRS	Dietz et al (2015)	Dietz, R. D., Engstrom, D. R., & Anderson, N. J. (2015). Patterns and drivers of change in organic carbon burial across a diverse landscape: insights from 116 Minnesota lakes. Global Biogeochemical Cycles.
Eleven Acre Lake at Stowe	74.4		1.5		1	74.4	49.6	8.83	Temperate Forest	13	Cropland / Other Vegetation Mosaic	-1.01899	52.0261	LOI	CRS	Anderson 2014	Lake eutrophication and its implications for organic carbon sequestration in Europe
Elmo			3.2		1	22.38	22.38	6.67	Temperate Forest	6	Tree Open	-92.8836	44.9847	LOI	CRS	Dietz et al (2015)	Dietz, R. D., Engstrom, D. R., & Anderson, N. J. (2015). Patterns and drivers of change in organic carbon burial across a diverse landscape: insights from 116 Minnesota lakes. Global Biogeochemical Cycles.
Em-320	60.45		3.1		1	19.71	19.71	-2.67	Boreal Forest	7	Shrub	-75.4894	52.2278	LOI	CRS	Ferland (2014)	Ferland, M. E., Prairie, Y. T., Teodoru, C., & Giorgio, P. A. (2014). Linking organic carbon sedimentation, burial efficiency, and long‐term accumulation in boreal lakes. Journal of Geophysical Research: Biogeosciences, 119(5), 836-847.
Emerald	11				1	11.0131	11.0131	6.83	Temperate Forest	10	Sparse vegetation	-118.676	36.5973			Landers et al. 2008	Landers, D. H., S. L. Simonich, D. A. Jaffe, L. H. Geisner, D. H. Campbell, A. R. Schwindt, C. B. Schreck, et al. 2008. The Fate , Transport , and Ecological Impacts of Airborne Contaminants in Western National Parks ( USA ). Epa. Vol. I.
Emily	101		1.2	0.23	1	101	101	6.92	Temperate Forest	11	Cropland	-94.3257	44.9574	LOI	CRS	Hobbs 2013	Hobbs, William O., Daniel R. Engstrom, Shawn P. Scottler, Kyle D. Zimmer, and James B. Cotner. 2013. “Estimating Modern Carbon Burial Rates in Lakes Using a Single Sediment Sample.” Limnology and Oceanography: Methods 11 (JUNE): 316–26. https://doi.org/10.4319/lom.2013.11.316.
Emily Peter	94		5.3	0.19	1	94	94	7.25	Others Mid-latitudes	11	Cropland	-93.9223	44.311	LOI	CRS	Hobbs 2013	Hobbs, William O., Daniel R. Engstrom, Shawn P. Scottler, Kyle D. Zimmer, and James B. Cotner. 2013. “Estimating Modern Carbon Burial Rates in Lakes Using a Single Sediment Sample.” Limnology and Oceanography: Methods 11 (JUNE): 316–26. https://doi.org/10.4319/lom.2013.11.316.
Erie	24.7				1	24.7	24.7	8.42	Temperate Forest	11	Cropland	-81	42.2			Alin and Johnson 2007	Carbon cycling in large lakes of the world: A synthesis of production, burial, and lake-atmosphere exchange estimates
Esrom	47.55		2.6		1	47.55	18.2885	7.67	Temperate Forest	11	Cropland	12.376	56.0043	LOI	CRS	Anderson 2014	Lake eutrophication and its implications for organic carbon sequestration in Europe
Esthwaite Water	51.95		3		4	51.95	17.3167	7.67	Temperate Forest	1	Broadleaf Evergreen Forest	-2.98674	54.3643	LOI	CRS	Anderson 2014	Lake eutrophication and its implications for organic carbon sequestration in Europe
Etang d'Aureilhan	256.83		3.2		2	256.826	80.2594	12.75	Temperate Forest	11	Cropland	-1.20654	44.2255	LOI	CRS	Anderson 2014	Lake eutrophication and its implications for organic carbon sequestration in Europe
Fern	10.862		1.3		0	8.2916	8.2916	0.75	Temperate Forest	4	Needleleaf Deciduous Forest	-105.677	40.3367			Mast et al. 2010	Mast, M. Alisa, David J. Manthorne, and David A. Roth. 2010. “Historical Deposition of Mercury and Selected Trace Elements to High-Elevation National Parks in the Western U.S. Inferred from Lake-Sediment Cores.” Atmospheric Environment 44 (21–22): 2577–86. https://doi.org/10.1016/j.atmosenv.2010.04.024.
First Crow Wing			3.2		1	36.03	36.03	4.83	Temperate Forest	11	Cropland	-94.8417	46.8353	LOI	CRS	Dietz et al (2015)	Dietz, R. D., Engstrom, D. R., & Anderson, N. J. (2015). Patterns and drivers of change in organic carbon burial across a diverse landscape: insights from 116 Minnesota lakes. Global Biogeochemical Cycles.
Fish			2		1	20.15	30.5533	7	Temperate Forest	18	Urban	-93.1642	44.8222	LOI	CRS	Dietz et al (2015)	Dietz, R. D., Engstrom, D. R., & Anderson, N. J. (2015). Patterns and drivers of change in organic carbon burial across a diverse landscape: insights from 116 Minnesota lakes. Global Biogeochemical Cycles.
Flexal	29.9809		2.1			29.9809	14.2766	26.58	Humid Tropical Forest	15	Wetland	-56.273	-1.51638			Mendonça 2017	Mendonça, Raquel, Roger A. Müller, David Clow, Charles Verpoorter, Peter Raymond, Lars J. Tranvik, and Sebastian Sobek. 2017. “Organic Carbon Burial in Global Lakes and Reservoirs.” Nature Communications 8 (1): 1694. https://doi.org/10.1038/s41467-017-01789-6.
Florence	21		1.6	2.15	1	21	21	6.17	Temperate Forest	2	Broadleaf Deciduous Forest	-86.1199	45.0105	LOI	CRS	Hobbs 2013	Hobbs, William O., Daniel R. Engstrom, Shawn P. Scottler, Kyle D. Zimmer, and James B. Cotner. 2013. “Estimating Modern Carbon Burial Rates in Lakes Using a Single Sediment Sample.” Limnology and Oceanography: Methods 11 (JUNE): 316–26. https://doi.org/10.4319/lom.2013.11.316.
Forsythe			1.9		1	29.62	29.62	4.42	Temperate Forest	13	Cropland / Other Vegetation Mosaic	-93.6005	47.2669	LOI	CRS	Dietz et al (2015)	Dietz, R. D., Engstrom, D. R., & Anderson, N. J. (2015). Patterns and drivers of change in organic carbon burial across a diverse landscape: insights from 116 Minnesota lakes. Global Biogeochemical Cycles.
Fort Vechten	29.45		1.4		1	29.4509	21.0357	8.83	Temperate Forest	13	Cropland / Other Vegetation Mosaic	5.16669	52.0565	LOI	CRS	Anderson 2014	Lake eutrophication and its implications for organic carbon sequestration in Europe
Fox			4.4		1	31.08	60.54	6.83	Others Mid-latitudes	11	Cropland	-94.699	43.6755	LOI	CRS	Dietz et al (2015)	Dietz, R. D., Engstrom, D. R., & Anderson, N. J. (2015). Patterns and drivers of change in organic carbon burial across a diverse landscape: insights from 116 Minnesota lakes. Global Biogeochemical Cycles.
Frederiksborg Slottsø	109.7		2.5		1	109.7	43.88	7.67	Temperate Forest	18	Urban	12.3037	55.933	LOI	CRS	Anderson 2014	Lake eutrophication and its implications for organic carbon sequestration in Europe
Friary Lough	67.6		0.9		1	67.6	75.1111	7.83	Temperate Forest	8	Herbaceous	9.1	54.3	LOI	CRS	Anderson 2014	Lake eutrophication and its implications for organic carbon sequestration in Europe
Frolund	67		1.7	0.3	1	63	63	6.08	Others Mid-latitudes	11	Cropland	-95.5333	45.0821	LOI	CRS	Hobbs 2013	Hobbs, William O., Daniel R. Engstrom, Shawn P. Scottler, Kyle D. Zimmer, and James B. Cotner. 2013. “Estimating Modern Carbon Burial Rates in Lakes Using a Single Sediment Sample.” Limnology and Oceanography: Methods 11 (JUNE): 316–26. https://doi.org/10.4319/lom.2013.11.316.
Gaddtjarn	57	Central			1	57	57	3.83	Boreal Forest	3	Needleleaf Evergreen Forest	15.1834	59.8592		CRS	Sobek (2009)	Sobek, Sebastian, Edith Durisch-Kaiser, Roland Zurbrügg, Nuttakan Wongfun, Martin Wessels, Natacha Pasche, and Bernhard Wehrli. 2009. “Organic Carbon Burial Efficiency in Lake Sediments Controlled by Oxygen Exposure Time and Sediment Source.” Limnology and Oceanography 54 (6): 2243–54. https://doi.org/10.4319/lo.2009.54.6.2243.
George			2.2		1	25.145	37.9625	5.92	Others Mid-latitudes	7	Shrub	-94.9841	45.2427	LOI	CRS	Dietz et al (2015)	Dietz, R. D., Engstrom, D. R., & Anderson, N. J. (2015). Patterns and drivers of change in organic carbon burial across a diverse landscape: insights from 116 Minnesota lakes. Global Biogeochemical Cycles.
George B.E.	53		2.4	0.27	1	53	53	6.67	Temperate Forest	6	Tree Open	-92.8836	44.9847	LOI	CRS	Hobbs 2013	Hobbs, William O., Daniel R. Engstrom, Shawn P. Scottler, Kyle D. Zimmer, and James B. Cotner. 2013. “Estimating Modern Carbon Burial Rates in Lakes Using a Single Sediment Sample.” Limnology and Oceanography: Methods 11 (JUNE): 316–26. https://doi.org/10.4319/lom.2013.11.316.
George Kandi	32		2	0.41	1	32	32	5.92	Others Mid-latitudes	11	Cropland	-94.9836	45.2333	LOI	CRS	Hobbs 2013	Hobbs, William O., Daniel R. Engstrom, Shawn P. Scottler, Kyle D. Zimmer, and James B. Cotner. 2013. “Estimating Modern Carbon Burial Rates in Lakes Using a Single Sediment Sample.” Limnology and Oceanography: Methods 11 (JUNE): 316–26. https://doi.org/10.4319/lom.2013.11.316.
Gervais			2.4		1	28.69	28.69	6.33	Temperate Forest	18	Urban	-93.0725	45.0208	LOI	CRS	Dietz et al (2015)	Dietz, R. D., Engstrom, D. R., & Anderson, N. J. (2015). Patterns and drivers of change in organic carbon burial across a diverse landscape: insights from 116 Minnesota lakes. Global Biogeochemical Cycles.
Gil-Bret	67		2.1	0.24	1	67	67	6.17	Temperate Forest	6	Tree Open	-95.3581	45.4296	LOI	CRS	Hobbs 2013	Hobbs, William O., Daniel R. Engstrom, Shawn P. Scottler, Kyle D. Zimmer, and James B. Cotner. 2013. “Estimating Modern Carbon Burial Rates in Lakes Using a Single Sediment Sample.” Limnology and Oceanography: Methods 11 (JUNE): 316–26. https://doi.org/10.4319/lom.2013.11.316.
Gjersjoens	74		2		1	74	37	5.33	Boreal Forest	8	Herbaceous	10.7819	59.7899	LOI	CRS	Anderson 2014	Lake eutrophication and its implications for organic carbon sequestration in Europe
Golden	6.5				5	6.458	6.458	5.92	Temperate Forest	3	Needleleaf Evergreen Forest	-121.9	46.8888			Landers et al. 2008	Landers, D. H., S. L. Simonich, D. A. Jaffe, L. H. Geisner, D. H. Campbell, A. R. Schwindt, C. B. Schreck, et al. 2008. The Fate , Transport , and Ecological Impacts of Airborne Contaminants in Western National Parks ( USA ). Epa. Vol. I.
Gollinsee	88.18				1	196	196	8.33	Temperate Forest	3	Needleleaf Evergreen Forest	13.5882	53.0283	CHN	CRS	Brothers et al. 2013	Brothers, Soren M., Sabine Hilt, Katrin Attermeyer, Hans Peter Grossart, Sarian Kosten, Betty Lischke, Thomas Mehner, Nils Meyer, Kristin Scharnweber, and Jan Kohler. 2013. “A Regime Shift from Macrophyte to Phytoplankton Dominance Enhances Carbon Burial in a Shallow, Eutrophic Lake.” Ecosphere 4 (11). https://doi.org/10.1890/ES13-00247.1.
Grand Sable	9		2.5	1.27	1	12	12	4.17	Temperate Forest	5	Mixed Forest	-86.0357	46.6413	LOI	CRS	Hobbs 2013	Hobbs, William O., Daniel R. Engstrom, Shawn P. Scottler, Kyle D. Zimmer, and James B. Cotner. 2013. “Estimating Modern Carbon Burial Rates in Lakes Using a Single Sediment Sample.” Limnology and Oceanography: Methods 11 (JUNE): 316–26. https://doi.org/10.4319/lom.2013.11.316.
Grandokken	59		0.9	0.37	1	59	59	4.58	Temperate Forest	6	Tree Open	-95.1431	46.027	LOI	CRS	Hobbs 2013	Hobbs, William O., Daniel R. Engstrom, Shawn P. Scottler, Kyle D. Zimmer, and James B. Cotner. 2013. “Estimating Modern Carbon Burial Rates in Lakes Using a Single Sediment Sample.” Limnology and Oceanography: Methods 11 (JUNE): 316–26. https://doi.org/10.4319/lom.2013.11.316.
Greenleaf			5.2		1	61.0389	83.5195	7.25	Temperate Forest	13	Cropland / Other Vegetation Mosaic	-93.6267	44.3972	LOI	CRS	Dietz et al (2015)	Dietz, R. D., Engstrom, D. R., & Anderson, N. J. (2015). Patterns and drivers of change in organic carbon burial across a diverse landscape: insights from 116 Minnesota lakes. Global Biogeochemical Cycles.
Greifensee	39.3		3.1		2	39.3	12.6774	7.75	Temperate Forest	11	Cropland	8.683	47.35	LOI	CRS	Anderson 2014	Lake eutrophication and its implications for organic carbon sequestration in Europe
Gucheng	13.53				3	13.5304	13.5304	15.25	Temperate Forest	11	Cropland	118.927	31.2768	CHNS		DONG, Xuhui (2012)	Dong, X., Anderson, N. J., Yang, X., & Shen, J. (2012). Carbon burial by shallow lakes on the Yangtze floodplain and its relevance to regional carbon sequestration. Global change biology, 18(7), 2205-2217.
Hagelseewli	12.3		2.1		4	12.3	5.85714	2.75	Temperate Forest	8	Herbaceous	8.03551	46.6729	LOI	CRS	Anderson 2014	Lake eutrophication and its implications for organic carbon sequestration in Europe
Hallwilersee	25.3		3.1		2	25.3	8.16129	8.08	Temperate Forest	11	Cropland	8.21723	47.2795	LOI	CRS	Anderson 2014	Lake eutrophication and its implications for organic carbon sequestration in Europe
Harriet			3.1		1	18.655	18.655	7	Temperate Forest	11	Cropland	-93.3044	44.9222	LOI	CRS	Dietz et al (2015)	Dietz, R. D., Engstrom, D. R., & Anderson, N. J. (2015). Patterns and drivers of change in organic carbon burial across a diverse landscape: insights from 116 Minnesota lakes. Global Biogeochemical Cycles.
Harvey	76		0.5	0.46	1	79	79	2.67	Temperate Forest	4	Needleleaf Deciduous Forest	-88.796	48.0507	LOI	CRS	Hobbs 2013	Hobbs, William O., Daniel R. Engstrom, Shawn P. Scottler, Kyle D. Zimmer, and James B. Cotner. 2013. “Estimating Modern Carbon Burial Rates in Lakes Using a Single Sediment Sample.” Limnology and Oceanography: Methods 11 (JUNE): 316–26. https://doi.org/10.4319/lom.2013.11.316.
HB	193	3			3	174	174	24.42	Humid Tropical Forest	12	Paddy field	80.7963	28.0205		CRS	Brenner 1999	Spatial and temporal patterns of sediment and nutrient accumulation in shallow lakes of the Upper St. Johns River Basin, Florida M. Brenner1, L.W. Keenan2, S.J. Miller2 & C.L. Schelske5
Henderson			2.3		1	20.21	22.605	5.92	Others Mid-latitudes	7	Shrub	-94.9929	45.2307	LOI	CRS	Dietz et al (2015)	Dietz, R. D., Engstrom, D. R., & Anderson, N. J. (2015). Patterns and drivers of change in organic carbon burial across a diverse landscape: insights from 116 Minnesota lakes. Global Biogeochemical Cycles.
High Island			0.7		1	56.725	56.725	6.92	Temperate Forest	11	Cropland	-94.2128	44.6681	LOI	CRS	Dietz et al (2015)	Dietz, R. D., Engstrom, D. R., & Anderson, N. J. (2015). Patterns and drivers of change in organic carbon burial across a diverse landscape: insights from 116 Minnesota lakes. Global Biogeochemical Cycles.
Hjermstad			1.3		1	62.8001	62.8001	6.42	Others Mid-latitudes	7	Shrub	-95.9713	44.1726	LOI	CRS	Dietz et al (2015)	Dietz, R. D., Engstrom, D. R., & Anderson, N. J. (2015). Patterns and drivers of change in organic carbon burial across a diverse landscape: insights from 116 Minnesota lakes. Global Biogeochemical Cycles.
Hjermsted A	96		1.2	0.11	1	96	96	6.42	Others Mid-latitudes	7	Shrub	-95.9713	44.1726	LOI	CRS	Hobbs 2013	Hobbs, William O., Daniel R. Engstrom, Shawn P. Scottler, Kyle D. Zimmer, and James B. Cotner. 2013. “Estimating Modern Carbon Burial Rates in Lakes Using a Single Sediment Sample.” Limnology and Oceanography: Methods 11 (JUNE): 316–26. https://doi.org/10.4319/lom.2013.11.316.
Hobbs Lake	17.1		1.4		0	12.3867	12.3867	-0.08	Others Mid-latitudes	8	Herbaceous	-109.671	43.0333			Van Metre 2012	Metre, Peter C. Van. 2012. “Increased Atmospheric Deposition of Mercury in Reference Lakes near Major Urban Areas.” Environmental Pollution 162 (March): 209–15. https://doi.org/10.1016/j.envpol.2011.11.003.
Hoh	6.8				6	6.8394	6.8394	7.75	Temperate Forest	6	Tree Open	-123.786	47.8987			Landers et al. 2008	Landers, D. H., S. L. Simonich, D. A. Jaffe, L. H. Geisner, D. H. Campbell, A. R. Schwindt, C. B. Schreck, et al. 2008. The Fate , Transport , and Ecological Impacts of Airborne Contaminants in Western National Parks ( USA ). Epa. Vol. I.
Honghu Lake	113.2				3	113.2	113.2	16.83	Temperate Forest	11	Cropland	113.405	29.9001			Gui et al. 2013	Gui, Zhi fan, Bin Xue, Shu chun Yao, Wen jia Wei, and Sangheon Yi. 2013. “Organic Carbon Burial in Lake Sediments in the Middle and Lower Reaches of the Yangtze River Basin, China.” Hydrobiologia 710 (1): 143–56. https://doi.org/10.1007/s10750-012-1365-9
Hook	107		4	0.2	1	107	107	6.92	Temperate Forest	11	Cropland	-94.3402	44.9547	LOI	CRS	Hobbs 2013	Hobbs, William O., Daniel R. Engstrom, Shawn P. Scottler, Kyle D. Zimmer, and James B. Cotner. 2013. “Estimating Modern Carbon Burial Rates in Lakes Using a Single Sediment Sample.” Limnology and Oceanography: Methods 11 (JUNE): 316–26. https://doi.org/10.4319/lom.2013.11.316.
Houron	7.6				1	7.6	7.6	6.33	Temperate Forest	11	Cropland	-82.4	44.8			Alin and Johnson 2007	Carbon cycling in large lakes of the world: A synthesis of production, burial, and lake-atmosphere exchange estimates
Iliamna	1.3				1	1.3	1.3	-0.08	Subpolar and Polar	7	Shrub	-155.024	59.5367			Alin and Johnson 2007	Carbon cycling in large lakes of the world: A synthesis of production, burial, and lake-atmosphere exchange estimates
Intermediate	25		1.2	0.97	1	32	32	2.67	Temperate Forest	6	Tree Open	-88.7284	48.0304	LOI	CRS	Hobbs 2013	Hobbs, William O., Daniel R. Engstrom, Shawn P. Scottler, Kyle D. Zimmer, and James B. Cotner. 2013. “Estimating Modern Carbon Burial Rates in Lakes Using a Single Sediment Sample.” Limnology and Oceanography: Methods 11 (JUNE): 316–26. https://doi.org/10.4319/lom.2013.11.316.
Island	76		1.8	0.2	1	76	76	6.42	Others Mid-latitudes	11	Cropland	-96.0099	44.3828	LOI	CRS	Hobbs 2013	Hobbs, William O., Daniel R. Engstrom, Shawn P. Scottler, Kyle D. Zimmer, and James B. Cotner. 2013. “Estimating Modern Carbon Burial Rates in Lakes Using a Single Sediment Sample.” Limnology and Oceanography: Methods 11 (JUNE): 316–26. https://doi.org/10.4319/lom.2013.11.316.
Jacaretinga	20.9524		2.1			20.9524	9.97733	26.67	Humid Tropical Forest	1	Broadleaf Evergreen Forest	-59.8284	-3.21685	CHN analyzer		DEVOL; ZARET;FORSBERG., 1984	DEVOL, A. H.; ZARET, T. M.; FORSBERG., B. R. Sedimentary organic matter diagenesis and its relation to the carbon budget of tropical Amazon floodplain lakes. Verh. Internat. Verein. Limnol, v. 22, p. 1299–1304, 1984.
Jessie			2.2		1	30.13	30.13	3.58	Temperate Forest	11	Cropland	-93.8197	47.5861	LOI	CRS	Dietz et al (2015)	Dietz, R. D., Engstrom, D. R., & Anderson, N. J. (2015). Patterns and drivers of change in organic carbon burial across a diverse landscape: insights from 116 Minnesota lakes. Global Biogeochemical Cycles.
Johanna			2.9		1	25.7	25.7	6.33	Temperate Forest	6	Tree Open	-93.1711	45.0444	LOI	CRS	Dietz et al (2015)	Dietz, R. D., Engstrom, D. R., & Anderson, N. J. (2015). Patterns and drivers of change in organic carbon burial across a diverse landscape: insights from 116 Minnesota lakes. Global Biogeochemical Cycles.
Kabetogama			1.6		1	18.175	23.5875	3.17	Temperate Forest	5	Mixed Forest	-93.0419	48.4583	LOI	CRS	Dietz et al (2015)	Dietz, R. D., Engstrom, D. R., & Anderson, N. J. (2015). Patterns and drivers of change in organic carbon burial across a diverse landscape: insights from 116 Minnesota lakes. Global Biogeochemical Cycles.
Kalandsvatenet	15.55		3.7		5	15.55	4.2027	6.67	Temperate Forest	2	Broadleaf Deciduous Forest	5.39058	60.2783	LOI	CRS	Anderson 2014	Lake eutrophication and its implications for organic carbon sequestration in Europe
Kenfig Pool	76.65		1.4		4	76.65	54.75	8.25	Temperate Forest	6	Tree Open	-3.73436	51.5198	LOI	CRS	Anderson 2014	Lake eutrophication and its implications for organic carbon sequestration in Europe
Kilbirnie Loch	18.85		1		3	18.85	18.85	7.67	Temperate Forest	6	Tree Open	-4.66117	55.7559	LOI	CRS	Anderson 2014	Lake eutrophication and its implications for organic carbon sequestration in Europe
Kinneret	72	Jordan inflow			1	41	41	18	Temperate Forest	11	Cropland	35.609	32.8857		CRS	Sobek (2009)	KOREN, Nir; KLEIN, Micha. Rate of sedimentation in Lake Kinneret, Israel: spatial and temporal variations. Earth Surface Processes and Landforms, v. 25, n. 8, p. 895-904, 2000.
Kitagata	45		2.1		5	21.4286		26.58	Humid Tropical Forest	1	Broadleaf Evergreen Forest	29.975	-0.066	LOI	CRS	Russell, James M.	Russell, James M., Dirk Verschuren, and Hilde Eggermont. "Spatial complexity of ‘Little Ice Age’climate in East Africa: sedimentary records from two crater lake basins in western Uganda." The Holocene 17.2 (2007): 183-193.
Kivu	18	Ishungu			4	18	18	16.33	Humid Tropical Forest	11	Cropland	28.9896	-2.2268		CRS	Sobek (2009)	Sobek, Sebastian, Edith Durisch-Kaiser, Roland Zurbrügg, Nuttakan Wongfun, Martin Wessels, Natacha Pasche, and Bernhard Wehrli. 2009. “Organic Carbon Burial Efficiency in Lake Sediments Controlled by Oxygen Exposure Time and Sediment Source.” Limnology and Oceanography 54 (6): 2243–54. https://doi.org/10.4319/lo.2009.54.6.2243.
Kjostad	15		2	2.37	1	14	14	2.58	Temperate Forest	6	Tree Open	-92.6064	48.1092	LOI	CRS	Hobbs 2013	Hobbs, William O., Daniel R. Engstrom, Shawn P. Scottler, Kyle D. Zimmer, and James B. Cotner. 2013. “Estimating Modern Carbon Burial Rates in Lakes Using a Single Sediment Sample.” Limnology and Oceanography: Methods 11 (JUNE): 316–26. https://doi.org/10.4319/lom.2013.11.316.
Knudsø	55.8		1.5		1	55.8	37.2	7	Temperate Forest	11	Cropland	9.76023	56.102	LOI	CRS	Anderson 2014	Lake eutrophication and its implications for organic carbon sequestration in Europe
Kreighle	33		1	0.6	1	33	33	5.33	Temperate Forest	2	Broadleaf Deciduous Forest	-94.478	45.5792	LOI	CRS	Hobbs 2013	Hobbs, William O., Daniel R. Engstrom, Shawn P. Scottler, Kyle D. Zimmer, and James B. Cotner. 2013. “Estimating Modern Carbon Burial Rates in Lakes Using a Single Sediment Sample.” Limnology and Oceanography: Methods 11 (JUNE): 316–26. https://doi.org/10.4319/lom.2013.11.316.
Kreighle			1.1		1	37.955	37.955	5.33	Temperate Forest	2	Broadleaf Deciduous Forest	-94.478	45.5792	LOI	CRS	Dietz et al (2015)	Dietz, R. D., Engstrom, D. R., & Anderson, N. J. (2015). Patterns and drivers of change in organic carbon burial across a diverse landscape: insights from 116 Minnesota lakes. Global Biogeochemical Cycles.
L1	12				1	12	12	-3.75	Subpolar and Polar	3	Needleleaf Evergreen Forest	19.0344	68.3588	TOC	CF:CS	Lundin (2015)	Lundin, E. J., Klaminder, J., Bastviken, D., Olid, C., Hansson, S. V., & Karlsson, J. (2015). Large difference in carbon emission–burial balances between boreal and arctic lakes. Scientific reports, 5.
L11	18				1	18	18	-3.75	Subpolar and Polar	6	Tree Open	19.0226	68.3485	TOC	CF:CS	Lundin (2015)	Lundin, E. J., Klaminder, J., Bastviken, D., Olid, C., Hansson, S. V., & Karlsson, J. (2015). Large difference in carbon emission–burial balances between boreal and arctic lakes. Scientific reports, 5.
L14	18				1	18	18	-3.75	Subpolar and Polar	3	Needleleaf Evergreen Forest	19.0341	68.3551	TOC	CF:CS	Lundin (2015)	Lundin, E. J., Klaminder, J., Bastviken, D., Olid, C., Hansson, S. V., & Karlsson, J. (2015). Large difference in carbon emission–burial balances between boreal and arctic lakes. Scientific reports, 5.
L24	5				1	5	5	-3.75	Subpolar and Polar	4	Needleleaf Deciduous Forest	19.0371	68.3476	TOC	CF:CS	Lundin (2015)	Lundin, E. J., Klaminder, J., Bastviken, D., Olid, C., Hansson, S. V., & Karlsson, J. (2015). Large difference in carbon emission–burial balances between boreal and arctic lakes. Scientific reports, 5.
L4	25				1	25	25	-3.75	Subpolar and Polar	6	Tree Open	19.0486	68.36	TOC	CF:CS	Lundin (2015)	Lundin, E. J., Klaminder, J., Bastviken, D., Olid, C., Hansson, S. V., & Karlsson, J. (2015). Large difference in carbon emission–burial balances between boreal and arctic lakes. Scientific reports, 5.
L9	11				1	11	11	-4.17	Subpolar and Polar	6	Tree Open	18.9688	68.3507	TOC	CF:CS	Lundin (2015)	Lundin, E. J., Klaminder, J., Bastviken, D., Olid, C., Hansson, S. V., & Karlsson, J. (2015). Large difference in carbon emission–burial balances between boreal and arctic lakes. Scientific reports, 5.
Labyrinthe	45.42		8.6		1	5.26	5.26	-2.67	Boreal Forest	6	Tree Open	-75.7617	52.2317	LOI	CRS	Ferland (2014)	Ferland, M. E., Prairie, Y. T., Teodoru, C., & Giorgio, P. A. (2014). Linking organic carbon sedimentation, burial efficiency, and long‐term accumulation in boreal lakes. Journal of Geophysical Research: Biogeosciences, 119(5), 836-847.
Lac d'Aydat	112.85		2.8		1	112.85	40.3036	10.08	Others Mid-latitudes	13	Cropland / Other Vegetation Mosaic	32.987	45.6643	LOI	CRS	Anderson 2014	Lake eutrophication and its implications for organic carbon sequestration in Europe
Lac de Gerardmer	18.8		4.4		2	18.8	4.27273	8.17	Temperate Forest	11	Cropland	6.8531	48.0703	LOI	CRS	Anderson 2014	Lake eutrophication and its implications for organic carbon sequestration in Europe
Lac La Croix			1.5		1	11.555	12.2775	2.33	Temperate Forest	5	Mixed Forest	-92.1132	48.3528	LOI	CRS	Dietz et al (2015)	Dietz, R. D., Engstrom, D. R., & Anderson, N. J. (2015). Patterns and drivers of change in organic carbon burial across a diverse landscape: insights from 116 Minnesota lakes. Global Biogeochemical Cycles.
Lading	57.5		0.9		1	57.5	63.8889	7.08	Temperate Forest	11	Cropland	9.1	56.1	LOI	CRS	Anderson 2014	Lake eutrophication and its implications for organic carbon sequestration in Europe
Lady Slipper			1.7		1	38.4547	54.7274	6.33	Others Mid-latitudes	11	Cropland	-95.629	44.5714	LOI	CRS	Dietz et al (2015)	Dietz, R. D., Engstrom, D. R., & Anderson, N. J. (2015). Patterns and drivers of change in organic carbon burial across a diverse landscape: insights from 116 Minnesota lakes. Global Biogeochemical Cycles.
Lake 34	11.72		2.8		1	4.25	4.25	-2.83	Boreal Forest	6	Tree Open	-76.1208	52.1656	LOI	CRS	Ferland (2014)	Ferland, M. E., Prairie, Y. T., Teodoru, C., & Giorgio, P. A. (2014). Linking organic carbon sedimentation, burial efficiency, and long‐term accumulation in boreal lakes. Journal of Geophysical Research: Biogeosciences, 119(5), 836-847.
Lake 40	17.45		3		1	5.83	5.83	-3.17	Boreal Forest	7	Shrub	-75.7119	52.8697	LOI	CRS	Ferland (2014)	Ferland, M. E., Prairie, Y. T., Teodoru, C., & Giorgio, P. A. (2014). Linking organic carbon sedimentation, burial efficiency, and long‐term accumulation in boreal lakes. Journal of Geophysical Research: Biogeosciences, 119(5), 836-847.
Lake 60	8.79		2.8		1	3.17	3.17	-2.08	Boreal Forest	4	Needleleaf Deciduous Forest	-76.0097	51.96	LOI	CRS	Ferland (2014)	Ferland, M. E., Prairie, Y. T., Teodoru, C., & Giorgio, P. A. (2014). Linking organic carbon sedimentation, burial efficiency, and long‐term accumulation in boreal lakes. Journal of Geophysical Research: Biogeosciences, 119(5), 836-847.
Lake 66	18.77		2.7		1	6.96	6.96	2.58	Temperate Forest	4	Needleleaf Deciduous Forest	-92.8116	48.4678	LOI	CRS	Ferland (2014)	Ferland, M. E., Prairie, Y. T., Teodoru, C., & Giorgio, P. A. (2014). Linking organic carbon sedimentation, burial efficiency, and long‐term accumulation in boreal lakes. Journal of Geophysical Research: Biogeosciences, 119(5), 836-847.
Lake 8	17.65		3.5		1	5.07	5.07	-2.83	Boreal Forest	4	Needleleaf Deciduous Forest	-76.1808	52.1617	LOI	CRS	Ferland (2014)	Ferland, M. E., Prairie, Y. T., Teodoru, C., & Giorgio, P. A. (2014). Linking organic carbon sedimentation, burial efficiency, and long‐term accumulation in boreal lakes. Journal of Geophysical Research: Biogeosciences, 119(5), 836-847.
Lake Ammerzoden	300.2		1.4		1	300.2	214.429	8.75	Temperate Forest	13	Cropland / Other Vegetation Mosaic	5.23491	51.7427	LOI	CRS	Anderson 2014	Lake eutrophication and its implications for organic carbon sequestration in Europe
Lake Bala	88.75		3.4		4	88.75	26.1029	7.17	Temperate Forest	2	Broadleaf Deciduous Forest	-3.6	52.9	LOI	CRS	Anderson 2014	Lake eutrophication and its implications for organic carbon sequestration in Europe
Lake Ballinger					2	76.9471	76.9471	10.58	Temperate Forest	18	Urban	-122.327	47.7817			Van Metre 2012	Metre, Peter C. Van. 2012. “Increased Atmospheric Deposition of Mercury in Reference Lakes near Major Urban Areas.” Environmental Pollution 162 (March): 209–15. https://doi.org/10.1016/j.envpol.2011.11.003.
Lake Bled	30.55		2.3		4	30.55	13.2826	7.75	Temperate Forest	6	Tree Open	14.0873	46.37	LOI	CRS	Anderson 2014	Lake eutrophication and its implications for organic carbon sequestration in Europe
Lake Elbert	9.8		1.3		1	7.8346	7.8346	1.25	Others Mid-latitudes	8	Herbaceous	-106.707	40.6347			Van Metre 2012	Metre, Peter C. Van. 2012. “Increased Atmospheric Deposition of Mercury in Reference Lakes near Major Urban Areas.” Environmental Pollution 162 (March): 209–15. https://doi.org/10.1016/j.envpol.2011.11.003.
Lake Erhai	12.7				2	12.7	12.7	14.58	Humid Tropical Forest	11	Cropland	100.187	25.7741	CHN analyzer		WAN, G. J. (2003)	Wan, G. J., Bai, Z. G., Qing, H., Mather, J. D., Huang, R. G., Wang, H. R., ... & Xiao, B. H. (2003). Geochemical records in recent sediments of Lake Erhai: implications for environmental changes in a low latitude–high altitude lake in southwest China. Journal of Asian Earth Sciences, 21(5), 489-502.
Lake Harriet			1.2		1	20.267	20.267	7	Temperate Forest	5	Mixed Forest	-93.3056	44.9256			Van Metre 2012	Metre, Peter C. Van. 2012. “Increased Atmospheric Deposition of Mercury in Reference Lakes near Major Urban Areas.” Environmental Pollution 162 (March): 209–15. https://doi.org/10.1016/j.envpol.2011.11.003.
Lake kako	432.081		2.1		5	205.753		26.33	Humid Tropical Forest	1	Broadleaf Evergreen Forest	30.097	-0.307	LOI	CRS	Keely Mills Limnology, Palaeolimnology and Palaeoenvironmental history
Lake Kamunzuka	611.887		2.1		5	291.375		26.33	Humid Tropical Forest	1	Broadleaf Evergreen Forest	30.156	0.263	LOI	CRS	Keely Mills Limnology, Palaeolimnology and Palaeoenvironmental history
Lake Kigezi	471.554		2.1		5	224.549		26.08	Humid Tropical Forest	1	Broadleaf Evergreen Forest	30.111	-0.287	LOI	CRS	Keely Mills Limnology, Palaeolimnology and Palaeoenvironmental history
Lake Kyasanduka	232.196		2.1		5	110.57		26.58	Humid Tropical Forest	1	Broadleaf Evergreen Forest	30.05	-0.288	LOI	CRS	Keely Mills Limnology, Palaeolimnology and Palaeoenvironmental history
Lake Landing	216.6		2.1		5	103.143		26.58	Humid Tropical Forest	1	Broadleaf Evergreen Forest	113.313	-8.009	LOI	CRS	J. R. Rodysill, J. M. Russell, S. Bijaksana, E. T. Brown, L. O. Safiuddin, H. Eggermont, A paleolimnological record of rainfall and drought from East Java, Indonesia during the last 1,400 years. J. Paleolimnol. 47, 125–139 (2012).
Lake Logung	342		2.1		5	162.857		26.5	Humid Tropical Forest	1	Broadleaf Evergreen Forest	113.307	-8.042	LOI	CRS	J. R. Rodysill, J. M. Russell, S. Bijaksana, E. T. Brown, L. O. Safiuddin, H. Eggermont, A paleolimnological record of rainfall and drought from East Java, Indonesia during the last 1,400 years. J. Paleolimnol. 47, 125–139 (2012).
Lake Mafura.	460.816		2.1		5	219.436		26.5	Humid Tropical Forest	1	Broadleaf Evergreen Forest	30.013	-0.285	LOI	CRS	Keely Mills Limnology, Palaeolimnology and Palaeoenvironmental history
Lake Mjøsa	4.95		1		1	4.95	4.95	3.33	Boreal Forest	8	Herbaceous	11	60.8	LOI	CRS	Anderson 2014	Lake eutrophication and its implications for organic carbon sequestration in Europe
Lake of Menteith	44.3		2.4		4	44.3	18.4583	6.17	Temperate Forest	13	Cropland / Other Vegetation Mosaic	-4.29044	56.1777	LOI	CRS	Anderson 2014	Lake eutrophication and its implications for organic carbon sequestration in Europe
Lake Qinghai	7.23			0.26	0	7.23	7.23	0.25	Other tropical/subtropical	11	Cropland	100.151	36.8262			Xu et al. 2013	Geochronology of a surface core in the northern basin of Lake Qinghai: Evidence from 210Pb and 137Cs radionuclides*
Lake Vansjø Vanemfjorden	62.07		2.2		1	62.0678	28.2136	5.92	Boreal Forest	3	Needleleaf Evergreen Forest	10.8205	59.3964	LOI	CRS	Anderson 2014	Lake eutrophication and its implications for organic carbon sequestration in Europe
Langesø	259.75		1.7		1	259.75	152.794	7.58	Temperate Forest	4	Needleleaf Deciduous Forest	10.1985	55.4347	LOI	CRS	Anderson 2014	Lake eutrophication and its implications for organic carbon sequestration in Europe
LC1	78.659		2.1			78.659	37.4567	26.33	Humid Tropical Forest	15	Wetland	-55.7939	-2.20264	IRMS	CRS	Our data
Leverson	114		2	0.12	1	114	114	6.17	Others Mid-latitudes	11	Cropland	95.062	45.0178	LOI	CRS	Hobbs 2013	Hobbs, William O., Daniel R. Engstrom, Shawn P. Scottler, Kyle D. Zimmer, and James B. Cotner. 2013. “Estimating Modern Carbon Burial Rates in Lakes Using a Single Sediment Sample.” Limnology and Oceanography: Methods 11 (JUNE): 316–26. https://doi.org/10.4319/lom.2013.11.316.
Lilla Sangaren	32	Central			1	32	32	3.83	Boreal Forest	3	Needleleaf Evergreen Forest	15.3935	59.8997		CRS	Sobek (2009)	Sobek, Sebastian, Edith Durisch-Kaiser, Roland Zurbrügg, Nuttakan Wongfun, Martin Wessels, Natacha Pasche, and Bernhard Wehrli. 2009. “Organic Carbon Burial Efficiency in Lake Sediments Controlled by Oxygen Exposure Time and Sediment Source.” Limnology and Oceanography 54 (6): 2243–54. https://doi.org/10.4319/lo.2009.54.6.2243.
Lindores Loch	35.9		1		1	35.9	35.9	7.42	Temperate Forest	2	Broadleaf Deciduous Forest	-3.18264	56.3321	LOI	CRS	Anderson 2014	Lake eutrophication and its implications for organic carbon sequestration in Europe
Little Bass			1.4		1	28.88	28.88	4.42	Temperate Forest	6	Tree Open	-93.6041	47.2864	LOI	CRS	Dietz et al (2015)	Dietz, R. D., Engstrom, D. R., & Anderson, N. J. (2015). Patterns and drivers of change in organic carbon burial across a diverse landscape: insights from 116 Minnesota lakes. Global Biogeochemical Cycles.
Little Carnelian			1.6		1	15.845	15.845	6.5	Temperate Forest	7	Shrub	-92.798	45.1181	LOI	CRS	Dietz et al (2015)	Dietz, R. D., Engstrom, D. R., & Anderson, N. J. (2015). Patterns and drivers of change in organic carbon burial across a diverse landscape: insights from 116 Minnesota lakes. Global Biogeochemical Cycles.
Little Long			1.3		1	14.925	14.925	7.17	Temperate Forest	13	Cropland / Other Vegetation Mosaic	-93.7083	44.95	LOI	CRS	Dietz et al (2015)	Dietz, R. D., Engstrom, D. R., & Anderson, N. J. (2015). Patterns and drivers of change in organic carbon burial across a diverse landscape: insights from 116 Minnesota lakes. Global Biogeochemical Cycles.
Little Lower El	52		1.5	0.29	1	52	52	5.33	Temperate Forest	11	Cropland	-95.8096	45.9334	LOI	CRS	Hobbs 2013	Hobbs, William O., Daniel R. Engstrom, Shawn P. Scottler, Kyle D. Zimmer, and James B. Cotner. 2013. “Estimating Modern Carbon Burial Rates in Lakes Using a Single Sediment Sample.” Limnology and Oceanography: Methods 11 (JUNE): 316–26. https://doi.org/10.4319/lom.2013.11.316.
Little Lower Elk			1.6		1	38.93	38.93	5.33	Temperate Forest	11	Cropland	-95.8106	45.933	LOI	CRS	Dietz et al (2015)	Dietz, R. D., Engstrom, D. R., & Anderson, N. J. (2015). Patterns and drivers of change in organic carbon burial across a diverse landscape: insights from 116 Minnesota lakes. Global Biogeochemical Cycles.
Little Trout			1.9		1	6.71	7.855	2.58	Temperate Forest	2	Broadleaf Deciduous Forest	-92.5227	48.3972	LOI	CRS	Dietz et al (2015)	Dietz, R. D., Engstrom, D. R., & Anderson, N. J. (2015). Patterns and drivers of change in organic carbon burial across a diverse landscape: insights from 116 Minnesota lakes. Global Biogeochemical Cycles.
Little Turtle			2.7		1	39.955	46.4775	5.33	Others Mid-latitudes	11	Cropland	-92.5223	48.3966	LOI	CRS	Dietz et al (2015)	Dietz, R. D., Engstrom, D. R., & Anderson, N. J. (2015). Patterns and drivers of change in organic carbon burial across a diverse landscape: insights from 116 Minnesota lakes. Global Biogeochemical Cycles.
Locator			1.8		1	7.94	8.47	2.67	Temperate Forest	4	Needleleaf Deciduous Forest	-93.0054	48.5403	LOI	CRS	Dietz et al (2015)	Dietz, R. D., Engstrom, D. R., & Anderson, N. J. (2015). Patterns and drivers of change in organic carbon burial across a diverse landscape: insights from 116 Minnesota lakes. Global Biogeochemical Cycles.
Loch Arkaig	35.85		6.4		7	35.85	5.60156	4.92	Temperate Forest	13	Cropland / Other Vegetation Mosaic	-5.18271	56.975	LOI	CRS	Anderson 2014	Lake eutrophication and its implications for organic carbon sequestration in Europe
Loch Awe	54.7		5.3		7	54.7	10.3208	6.33	Temperate Forest	11	Cropland	-5.2281	56.3006	LOI	CRS	Anderson 2014	Lake eutrophication and its implications for organic carbon sequestration in Europe
Loch Davan	80.95		1		2	80.95	80.95	6.25	Temperate Forest	5	Mixed Forest	-2.92278	57.0943	LOI	CRS	Anderson 2014	Lake eutrophication and its implications for organic carbon sequestration in Europe
Loch Earn	40.25		1.7		4	40.25	23.6765	6.17	Temperate Forest	11	Cropland	-4.2008	56.3871	LOI	CRS	Anderson 2014	Lake eutrophication and its implications for organic carbon sequestration in Europe
Loch Eye	102.3		5.2		3	102.3	19.6731	7.25	Temperate Forest	3	Needleleaf Evergreen Forest	-3.97366	57.7917	LOI	CRS	Anderson 2014	Lake eutrophication and its implications for organic carbon sequestration in Europe
Loch Flemington	38.65		1		2	38.65	38.65	5.33	Temperate Forest	13	Cropland / Other Vegetation Mosaic	-3.9903	57.421	LOI	CRS	Anderson 2014	Lake eutrophication and its implications for organic carbon sequestration in Europe
Loch Kinord	50.75		1		2	50.75	50.75	5.75	Temperate Forest	1	Broadleaf Evergreen Forest	-3.04185	56.6751	LOI	CRS	Anderson 2014	Lake eutrophication and its implications for organic carbon sequestration in Europe
Loch Leven	76.75		2.9		1	76.75	26.4655	7.42	Temperate Forest	3	Needleleaf Evergreen Forest	-3.4	56.2	LOI	CRS	Anderson 2014	Lake eutrophication and its implications for organic carbon sequestration in Europe
Loch Lomond North	21.15		1		8	21.15	21.15	5.5	Temperate Forest	11	Cropland	-4.6	56.1	LOI	CRS	Anderson 2014	Lake eutrophication and its implications for organic carbon sequestration in Europe
Loch Lomond South	19.75		1.3		8	19.75	15.1923	5.5	Temperate Forest	11	Cropland	-4.6	56.1	LOI	CRS	Anderson 2014	Lake eutrophication and its implications for organic carbon sequestration in Europe
Loch Lubnaig	8		0.9		4	8	8.88889	6.17	Temperate Forest	1	Broadleaf Evergreen Forest	-4.3048	56.2958	LOI	CRS	Anderson 2014	Lake eutrophication and its implications for organic carbon sequestration in Europe
Loch Maree	55.4		2.6		5	55.4	21.3077	5.83	Temperate Forest	3	Needleleaf Evergreen Forest	-5.433	57.6754	LOI	CRS	Anderson 2014	Lake eutrophication and its implications for organic carbon sequestration in Europe
Loch Monzievaird	10.7		3.3		3	10.7	3.24242	7	Temperate Forest	13	Cropland / Other Vegetation Mosaic	-3.88239	56.387	LOI	CRS	Anderson 2014	Lake eutrophication and its implications for organic carbon sequestration in Europe
Loch nan Gad	58.45		1.6		3	58.45	36.5312	8.33	Temperate Forest	3	Needleleaf Evergreen Forest	-5.53345	55.757	LOI	CRS	Anderson 2014	Lake eutrophication and its implications for organic carbon sequestration in Europe
Loch of Skene	58.05		1.4		1	58.05	41.4643	7.08	Temperate Forest	11	Cropland	-2.36106	57.1578	LOI	CRS	Anderson 2014	Lake eutrophication and its implications for organic carbon sequestration in Europe
Loch of the Lowes	27.9		1		2	27.9	27.9	5.25	Temperate Forest	5	Mixed Forest	-3.54733	56.5776	LOI	CRS	Anderson 2014	Lake eutrophication and its implications for organic carbon sequestration in Europe
Loch Shiel	18.15		1.7		6	18.15	10.6765	6.67	Temperate Forest	11	Cropland	-5.5733	56.7981	LOI	CRS	Anderson 2014	Lake eutrophication and its implications for organic carbon sequestration in Europe
Loch Ussie	42.9		5.7		4	42.9	7.52632	6.58	Temperate Forest	6	Tree Open	-4.50155	57.5803	LOI	CRS	Anderson 2014	Lake eutrophication and its implications for organic carbon sequestration in Europe
LochEck	34.35		1		8	34.35	34.35	5.5	Temperate Forest	3	Needleleaf Evergreen Forest	-4.991	56.1008	LOI	CRS	Anderson 2014	Lake eutrophication and its implications for organic carbon sequestration in Europe
Loiten			1.4		1	5.625	5.625	2.08	Temperate Forest	4	Needleleaf Deciduous Forest	-92.9233	48.5256	LOI	CRS	Dietz et al (2015)	Dietz, R. D., Engstrom, D. R., & Anderson, N. J. (2015). Patterns and drivers of change in organic carbon burial across a diverse landscape: insights from 116 Minnesota lakes. Global Biogeochemical Cycles.
Lone Pine	11.5				0	11.5407	13.3976	0.75	Temperate Forest	6	Tree Open	-105.732	40.2324			Landers et al. 2008	Landers, D. H., S. L. Simonich, D. A. Jaffe, L. H. Geisner, D. H. Campbell, A. R. Schwindt, C. B. Schreck, et al. 2008. The Fate , Transport , and Ecological Impacts of Airborne Contaminants in Western National Parks ( USA ). Epa. Vol. I.
Lone Tree			1.2		1	58.4929	70.7464	6.67	Others Mid-latitudes	11	Cropland	-95.4454	44.6896	LOI	CRS	Dietz et al (2015)	Dietz, R. D., Engstrom, D. R., & Anderson, N. J. (2015). Patterns and drivers of change in organic carbon burial across a diverse landscape: insights from 116 Minnesota lakes. Global Biogeochemical Cycles.
Long			1.1		1	10.94	19.19	4.08	Temperate Forest	6	Tree Open	-95.2986	47.2763	LOI	CRS	Dietz et al (2015)	Dietz, R. D., Engstrom, D. R., & Anderson, N. J. (2015). Patterns and drivers of change in organic carbon burial across a diverse landscape: insights from 116 Minnesota lakes. Global Biogeochemical Cycles.
Loon			1.9		1	18.33	18.33	4.42	Temperate Forest	6	Tree Open	-93.6466	47.2331	LOI	CRS	Dietz et al (2015)	Dietz, R. D., Engstrom, D. R., & Anderson, N. J. (2015). Patterns and drivers of change in organic carbon burial across a diverse landscape: insights from 116 Minnesota lakes. Global Biogeochemical Cycles.
Lough Allen	77.6		1.5		3	77.6	51.7333	7.83	Temperate Forest	8	Herbaceous	-8.05208	54.1178	LOI	CRS	Anderson 2014	Lake eutrophication and its implications for organic carbon sequestration in Europe
Lough Ballywillin	159.4		1		1	159.4	159.4	8.75	Temperate Forest	6	Tree Open	-7.4167	53.7833	LOI	CRS	Anderson 2014	Lake eutrophication and its implications for organic carbon sequestration in Europe
Lough Brantry	80.7		2.3		2	80.7	35.087	8.25	Temperate Forest	8	Herbaceous	-6.84721	54.4279	LOI	CRS	Anderson 2014	Lake eutrophication and its implications for organic carbon sequestration in Europe
Lough Creeve	73.7		1.3		2	73.7	56.6923	8.25	Temperate Forest	8	Herbaceous	-6.86496	54.4034	LOI	CRS	Anderson 2014	Lake eutrophication and its implications for organic carbon sequestration in Europe
Lough Heron	90.3		1.7		2	90.3	53.1176	7.92	Temperate Forest	3	Needleleaf Evergreen Forest	-7.1	54.3	LOI	CRS	Anderson 2014	Lake eutrophication and its implications for organic carbon sequestration in Europe
Lough Melvin	22.8		1		3	22.8	22.8	7.83	Temperate Forest	8	Herbaceous	-8.12142	54.414	LOI	CRS	Anderson 2014	Lake eutrophication and its implications for organic carbon sequestration in Europe
Lough Oughter	207.35		3.2		2	207.35	64.7969	7.92	Temperate Forest	8	Herbaceous	-7.48413	54.0168	LOI	CRS	Anderson 2014	Lake eutrophication and its implications for organic carbon sequestration in Europe
Lough Patrick	28.82		1		2	28.8221	28.82	8	Temperate Forest	8	Herbaceous	-6.4	54.1	LOI	CRS	Anderson 2014	Lake eutrophication and its implications for organic carbon sequestration in Europe
Lower Gar	109		0.9		1	121.111	121.111	6.83	Others Mid-latitudes	11	Cropland	-95.1227	43.3441	LOI	CRS	HEATHCOTE (2012)	HEATHCOTE, Adam J.; DOWNING, John A. Impacts of eutrophication on carbon burial in freshwater lakes in an intensively agricultural landscape.Ecosystems, v. 15, n. 1, p. 60-70, 2012.
Lower Sand Creek Lake					0	2.6752	2.6752	6.08	Others Mid-latitudes	4	Needleleaf Deciduous Forest	-105.532	37.9298			Mast, unpublished
Lower Snyder	17.3557		0.9		1	19.9491	19.9491	-0.08	Temperate Forest	8	Herbaceous	-113.802	48.6267			Mast et al. 2010	Mast, M. Alisa, David J. Manthorne, and David A. Roth. 2010. “Historical Deposition of Mercury and Selected Trace Elements to High-Elevation National Parks in the Western U.S. Inferred from Lake-Sediment Cores.” Atmospheric Environment 44 (21–22): 2577–86. https://doi.org/10.1016/j.atmosenv.2010.04.024.
Loweswater	16.65		1.6		4	16.65	10.4062	7.5	Temperate Forest	8	Herbaceous	-3.36181	54.5864	LOI	CRS	Anderson 2014	Lake eutrophication and its implications for organic carbon sequestration in Europe
LP19	12.9				5	12.9386	12.9386	5.92	Temperate Forest	3	Needleleaf Evergreen Forest	-121.895	46.8228			Landers et al. 2008	Landers, D. H., S. L. Simonich, D. A. Jaffe, L. H. Geisner, D. H. Campbell, A. R. Schwindt, C. B. Schreck, et al. 2008. The Fate , Transport , and Ecological Impacts of Airborne Contaminants in Western National Parks ( USA ). Epa. Vol. I.
Luce	58		1.2	0.26	1	58	58	7.17	Temperate Forest	11	Cropland	-93.7811	44.9648	LOI	CRS	Hobbs 2013	Hobbs, William O., Daniel R. Engstrom, Shawn P. Scottler, Kyle D. Zimmer, and James B. Cotner. 2013. “Estimating Modern Carbon Burial Rates in Lakes Using a Single Sediment Sample.” Limnology and Oceanography: Methods 11 (JUNE): 316–26. https://doi.org/10.4319/lom.2013.11.316.
Lugano	31	N basin			3	31	31	10.58	Temperate Forest	11	Cropland	8.9809	45.9927		CRS	Sobek (2009)	Sobek, Sebastian, Edith Durisch-Kaiser, Roland Zurbrügg, Nuttakan Wongfun, Martin Wessels, Natacha Pasche, and Bernhard Wehrli. 2009. “Organic Carbon Burial Efficiency in Lake Sediments Controlled by Oxygen Exposure Time and Sediment Source.” Limnology and Oceanography 54 (6): 2243–54. https://doi.org/10.4319/lo.2009.54.6.2243.
Lura	64		1.6	0.2	1	64	64	6.92	Others Mid-latitudes	11	Cropland	-94.0159	43.8757	LOI	CRS	Hobbs 2013	Hobbs, William O., Daniel R. Engstrom, Shawn P. Scottler, Kyle D. Zimmer, and James B. Cotner. 2013. “Estimating Modern Carbon Burial Rates in Lakes Using a Single Sediment Sample.” Limnology and Oceanography: Methods 11 (JUNE): 316–26. https://doi.org/10.4319/lom.2013.11.316.
Maarseveense Plassen	6.74		3.1		1	6.7369	2.17419	8.83	Temperate Forest	11	Cropland	5.08799	52.141	LOI	CRS	Anderson 2014	Lake eutrophication and its implications for organic carbon sequestration in Europe
Malachy	61		1.3	0.2	1	61	61	6.08	Temperate Forest	11	Cropland	-95.679	45.3681	LOI	CRS	Hobbs 2013	Hobbs, William O., Daniel R. Engstrom, Shawn P. Scottler, Kyle D. Zimmer, and James B. Cotner. 2013. “Estimating Modern Carbon Burial Rates in Lakes Using a Single Sediment Sample.” Limnology and Oceanography: Methods 11 (JUNE): 316–26. https://doi.org/10.4319/lom.2013.11.316.
Manitou	25		2.1	1.25	1	30	30	6.17	Temperate Forest	3	Needleleaf Evergreen Forest	-86.0237	45.1269	LOI	CRS	Hobbs 2013	Hobbs, William O., Daniel R. Engstrom, Shawn P. Scottler, Kyle D. Zimmer, and James B. Cotner. 2013. “Estimating Modern Carbon Burial Rates in Lakes Using a Single Sediment Sample.” Limnology and Oceanography: Methods 11 (JUNE): 316–26. https://doi.org/10.4319/lom.2013.11.316.
Manor House Lower L. Erne	239.35		2.9		3	239.35	82.5345	7.75	Temperate Forest	8	Herbaceous	-7.70027	54.4231	LOI	CRS	Anderson 2014	Lake eutrophication and its implications for organic carbon sequestration in Europe
Marcott			3		1	22.43	22.43	7	Temperate Forest	13	Cropland / Other Vegetation Mosaic	-93.0677	44.8161	LOI	CRS	Dietz et al (2015)	Dietz, R. D., Engstrom, D. R., & Anderson, N. J. (2015). Patterns and drivers of change in organic carbon burial across a diverse landscape: insights from 116 Minnesota lakes. Global Biogeochemical Cycles.
Margaret			1.8		1	41.025	41.025	5.17	Temperate Forest	6	Tree Open	-94.364	46.4869	LOI	CRS	Dietz et al (2015)	Dietz, R. D., Engstrom, D. R., & Anderson, N. J. (2015). Patterns and drivers of change in organic carbon burial across a diverse landscape: insights from 116 Minnesota lakes. Global Biogeochemical Cycles.
Mavis East	75	1	1	0.26	1	75	75	5.25	Temperate Forest	11	Cropland	-96.0424	46.0956	LOI	CRS	Hobbs 2013	Hobbs, William O., Daniel R. Engstrom, Shawn P. Scottler, Kyle D. Zimmer, and James B. Cotner. 2013. “Estimating Modern Carbon Burial Rates in Lakes Using a Single Sediment Sample.” Limnology and Oceanography: Methods 11 (JUNE): 316–26. https://doi.org/10.4319/lom.2013.11.316.
Mavis West	52	2	1.2	0.29	1	52	52	5.25	Temperate Forest	11	Cropland	-96.0516	46.2637	LOI	CRS	Hobbs 2013	Hobbs, William O., Daniel R. Engstrom, Shawn P. Scottler, Kyle D. Zimmer, and James B. Cotner. 2013. “Estimating Modern Carbon Burial Rates in Lakes Using a Single Sediment Sample.” Limnology and Oceanography: Methods 11 (JUNE): 316–26. https://doi.org/10.4319/lom.2013.11.316.
McCarrons			2.6		1	22.255	22.255	7	Temperate Forest	18	Urban	-93.1128	44.9986	LOI	CRS	Dietz et al (2015)	Dietz, R. D., Engstrom, D. R., & Anderson, N. J. (2015). Patterns and drivers of change in organic carbon burial across a diverse landscape: insights from 116 Minnesota lakes. Global Biogeochemical Cycles.
Mellville	38.05				2	38.048	38.048	-0.83	Boreal Forest	5	Mixed Forest	-59.7798	53.6973			Kamula	Kamula, C. Michelle, Zou Zou A. Kuzyk, David A. Lobb, and Robie W. Macdonald. 2017. “Sources and Accumulation of Sediment and Particulate Organic Carbon in a Subarctic Fjard Estuary: 210 Pb, 137 Cs, and δ 13 C Records from Lake Melville, Labrador.” Canadian Journal of Earth Sciences 54 (9): 993–1006. https://doi.org/10.1139/cjes-2016-0167.
Michigan	6.1				1	6.1	6.1	7.42	Temperate Forest	11	Cropland	-87	44			Alin and Johnson 2007	Carbon cycling in large lakes of the world: A synthesis of production, burial, and lake-atmosphere exchange estimates
Middle Twin			3.3		1	31.125	31.125	6.33	Temperate Forest	18	Urban	-93.3403	45.0422	LOI	CRS	Dietz et al (2015)	Dietz, R. D., Engstrom, D. R., & Anderson, N. J. (2015). Patterns and drivers of change in organic carbon burial across a diverse landscape: insights from 116 Minnesota lakes. Global Biogeochemical Cycles.
Mill Loch	64.2		2.2		3	64.2	29.1818	6.83	Temperate Forest	8	Herbaceous	-3.44759	55.134	LOI	CRS	Anderson 2014	Lake eutrophication and its implications for organic carbon sequestration in Europe
Mille Lacs			1.6		1	17.165	17.165	5.25	Temperate Forest	11	Cropland	-93.6419	46.2333	LOI	CRS	Dietz et al (2015)	Dietz, R. D., Engstrom, D. R., & Anderson, N. J. (2015). Patterns and drivers of change in organic carbon burial across a diverse landscape: insights from 116 Minnesota lakes. Global Biogeochemical Cycles.
Miller			3.3		1	77.82	77.82	7.17	Temperate Forest	11	Cropland	-93.7413	44.7861	LOI	CRS	Dietz et al (2015)	Dietz, R. D., Engstrom, D. R., & Anderson, N. J. (2015). Patterns and drivers of change in organic carbon burial across a diverse landscape: insights from 116 Minnesota lakes. Global Biogeochemical Cycles.
Mills	27.9				0	27.9276	25.6131	0.75	Temperate Forest	6	Tree Open	-105.642	40.2894			Landers et al. 2008	Landers, D. H., S. L. Simonich, D. A. Jaffe, L. H. Geisner, D. H. Campbell, A. R. Schwindt, C. B. Schreck, et al. 2008. The Fate , Transport , and Ecological Impacts of Airborne Contaminants in Western National Parks ( USA ). Epa. Vol. I.
Minnewashta	162		3.5		1	46.2857	46.2857	6.83	Others Mid-latitudes	7	Shrub	-95.1252	43.3608	LOI	CRS	HEATHCOTE (2012)	HEATHCOTE, Adam J.; DOWNING, John A. Impacts of eutrophication on carbon burial in freshwater lakes in an intensively agricultural landscape.Ecosystems, v. 15, n. 1, p. 60-70, 2012.
Miragoane	21.26				3	21.2559	21.2559	25.25	Other tropical/subtropical	11	Cropland	-73.0531	18.401	LOI	CRS	Brenner 1999	A sedimentary record of human disturbance from Lake Miragoane, Haiti Mark Brenner 1 and Michael W.Binford
Mistumis	6.14		5.6		1	1.09	1.09	-1.83	Boreal Forest	4	Needleleaf Deciduous Forest	-75.7667	51.9835	LOI	CRS	Ferland (2014)	Ferland, M. E., Prairie, Y. T., Teodoru, C., & Giorgio, P. A. (2014). Linking organic carbon sedimentation, burial efficiency, and long‐term accumulation in boreal lakes. Journal of Geophysical Research: Biogeosciences, 119(5), 836-847.
Monk Myre	155.6		1.8		2	155.6	86.4444	5.75	Temperate Forest	11	Cropland	-3.28841	56.5701	LOI	CRS	Anderson 2014	Lake eutrophication and its implications for organic carbon sequestration in Europe
Morrison	95		1.1	0.2	1	93	93	4.5	Temperate Forest	11	Cropland	-95.893	46.1311	LOI	CRS	Hobbs 2013	Hobbs, William O., Daniel R. Engstrom, Shawn P. Scottler, Kyle D. Zimmer, and James B. Cotner. 2013. “Estimating Modern Carbon Burial Rates in Lakes Using a Single Sediment Sample.” Limnology and Oceanography: Methods 11 (JUNE): 316–26. https://doi.org/10.4319/lom.2013.11.316.
Moskey Basin, Lake Superior	13		2.4	0.98	1	19	19	2.67	Temperate Forest	5	Mixed Forest	-88.5664	48.069	LOI	CRS	Hobbs 2013	Hobbs, William O., Daniel R. Engstrom, Shawn P. Scottler, Kyle D. Zimmer, and James B. Cotner. 2013. “Estimating Modern Carbon Burial Rates in Lakes Using a Single Sediment Sample.” Limnology and Oceanography: Methods 11 (JUNE): 316–26. https://doi.org/10.4319/lom.2013.11.316.
Mukooda	11		1.6	2.31	1	11	11	2.33	Temperate Forest	11	Cropland	-92.4887	48.334	LOI	CRS	Hobbs 2013	Hobbs, William O., Daniel R. Engstrom, Shawn P. Scottler, Kyle D. Zimmer, and James B. Cotner. 2013. “Estimating Modern Carbon Burial Rates in Lakes Using a Single Sediment Sample.” Limnology and Oceanography: Methods 11 (JUNE): 316–26. https://doi.org/10.4319/lom.2013.11.316.
Murk	65		0.9	0.24	1	65	65	6.17	Others Mid-latitudes	6	Tree Open	-95.0729	45.1201	LOI	CRS	Hobbs 2013	Hobbs, William O., Daniel R. Engstrom, Shawn P. Scottler, Kyle D. Zimmer, and James B. Cotner. 2013. “Estimating Modern Carbon Burial Rates in Lakes Using a Single Sediment Sample.” Limnology and Oceanography: Methods 11 (JUNE): 316–26. https://doi.org/10.4319/lom.2013.11.316.
Mussurá	81.52		2.1			81.52	38.819	26.5	Humid Tropical Forest	15	Wetland	-56.3074	-1.4723			Mendonça 2017
Namakan			3.2		1	8.265	11.6325	2.58	Temperate Forest	5	Mixed Forest	-92.5836	48.4353	LOI	CRS	Dietz et al (2015)	Dietz, R. D., Engstrom, D. R., & Anderson, N. J. (2015). Patterns and drivers of change in organic carbon burial across a diverse landscape: insights from 116 Minnesota lakes. Global Biogeochemical Cycles.
Nanita	8.14066		1.76		0	4.6254	4.6254	0.75	Temperate Forest	5	Mixed Forest	-105.716	40.2558			Mast et al. 2010	Mast, M. Alisa, David J. Manthorne, and David A. Roth. 2010. “Historical Deposition of Mercury and Selected Trace Elements to High-Elevation National Parks in the Western U.S. Inferred from Lake-Sediment Cores.” Atmospheric Environment 44 (21–22): 2577–86. https://doi.org/10.1016/j.atmosenv.2010.04.024.
Nanyihu Lake	28.9				3	28.9	28.9	15.25	Temperate Forest	11	Cropland	118.95	31.1			Gui et al. 2013	Gui, Zhi fan, Bin Xue, Shu chun Yao, Wen jia Wei, and Sangheon Yi. 2013. “Organic Carbon Burial in Lake Sediments in the Middle and Lower Reaches of the Yangtze River Basin, China.” Hydrobiologia 710 (1): 143–56. https://doi.org/10.1007/s10750-012-1365-6
Natel	10.54		4.5		1	2.35	2.35	-2.67	Boreal Forest	6	Tree Open	-75.5236	52.0294	LOI	CRS	Ferland (2014)	Ferland, M. E., Prairie, Y. T., Teodoru, C., & Giorgio, P. A. (2014). Linking organic carbon sedimentation, burial efficiency, and long‐term accumulation in boreal lakes. Journal of Geophysical Research: Biogeosciences, 119(5), 836-847.
Nazaré	158		2.1	0.25	5	75.2381	75.2381	25.92	Humid Tropical Forest	1	Broadleaf Evergreen Forest	-63.4663	-8.32211	LOI	CIC	SANDERS et al,	SANDERS, Luciana M. et al. Carbon accumulation in Amazonian floodplain lakes: A significant component of Amazon budgets?. Limnology and Oceanography Letters, v. 2, n. 1, p. 29-35, 2017.
Nelson			1.6		1	41.81	50.905	5.17	Temperate Forest	11	Cropland	-95.4457	45.5246	LOI	CRS	Dietz et al (2015)	Dietz, R. D., Engstrom, D. R., & Anderson, N. J. (2015). Patterns and drivers of change in organic carbon burial across a diverse landscape: insights from 116 Minnesota lakes. Global Biogeochemical Cycles.
Ninemile			3.3		1	15.415	15.415	2.17	Temperate Forest	5	Mixed Forest	-91.0833	47.5794	LOI	CRS	Dietz et al (2015)	Dietz, R. D., Engstrom, D. R., & Anderson, N. J. (2015). Patterns and drivers of change in organic carbon burial across a diverse landscape: insights from 116 Minnesota lakes. Global Biogeochemical Cycles.
Nipisiquit			1.7		1	13.42	17.21	3.42	Temperate Forest	2	Broadleaf Deciduous Forest	-91.2474	47.3556	LOI	CRS	Dietz et al (2015)	Dietz, R. D., Engstrom, D. R., & Anderson, N. J. (2015). Patterns and drivers of change in organic carbon burial across a diverse landscape: insights from 116 Minnesota lakes. Global Biogeochemical Cycles.
Noname	10.7497		4		1	2.7146	2.7146	2.67	Temperate Forest	6	Tree Open	-113.447	48.4789			Mast et al. 2010	Mast, M. Alisa, David J. Manthorne, and David A. Roth. 2010. “Historical Deposition of Mercury and Selected Trace Elements to High-Elevation National Parks in the Western U.S. Inferred from Lake-Sediment Cores.” Atmospheric Environment 44 (21–22): 2577–86. https://doi.org/10.1016/j.atmosenv.2010.04.024.
NR15	56		2.1			56	26.6667	2.67	Temperate Forest	6	Tree Open	-113.447	48.4789			Mast et al. 2010	Mast, M. Alisa, David J. Manthorne, and David A. Roth. 2010. “Historical Deposition of Mercury and Selected Trace Elements to High-Elevation National Parks in the Western U.S. Inferred from Lake-Sediment Cores.” Atmospheric Environment 44 (21–22): 2577–86. https://doi.org/10.1016/j.atmosenv.2010.04.024.
Nyungu core	426.027		2.1		5	202.87		26.58	Humid Tropical Forest	1	Broadleaf Evergreen Forest	30.094	-0.257	LOI	CRS	Keely Mills Limnology, Palaeolimnology and Palaeoenvironmental history
Oak			1.2		1	35.51	48.755	6.42	Others Mid-latitudes	7	Shrub	-96.2425	44.5367	LOI	CRS	Dietz et al (2015)	Dietz, R. D., Engstrom, D. R., & Anderson, N. J. (2015). Patterns and drivers of change in organic carbon burial across a diverse landscape: insights from 116 Minnesota lakes. Global Biogeochemical Cycles.
Ohlsrud			1.6		1	40.305	50.6525	5.33	Others Mid-latitudes	11	Cropland	-96.0471	45.7972	LOI	CRS	Dietz et al (2015)	Dietz, R. D., Engstrom, D. R., & Anderson, N. J. (2015). Patterns and drivers of change in organic carbon burial across a diverse landscape: insights from 116 Minnesota lakes. Global Biogeochemical Cycles.
Oldman	5.3				0	5.3198	5.3198	3.25	Temperate Forest	8	Herbaceous	-113.461	48.5115			Landers et al. 2008	Landers, D. H., S. L. Simonich, D. A. Jaffe, L. H. Geisner, D. H. Campbell, A. R. Schwindt, C. B. Schreck, et al. 2008. The Fate , Transport , and Ecological Impacts of Airborne Contaminants in Western National Parks ( USA ). Epa. Vol. I.
Ontario	120.2				1	120.2	120.2	7.42	Temperate Forest	11	Cropland	-77.9	43.7			Alin and Johnson 2007	Carbon cycling in large lakes of the world: A synthesis of production, burial, and lake-atmosphere exchange estimates
Org	87		1.8	0.21	1	67	67	6.17	Others Mid-latitudes	11	Cropland	-95.0908	45.0586	LOI	CRS	Hobbs 2013	Hobbs, William O., Daniel R. Engstrom, Shawn P. Scottler, Kyle D. Zimmer, and James B. Cotner. 2013. “Estimating Modern Carbon Burial Rates in Lakes Using a Single Sediment Sample.” Limnology and Oceanography: Methods 11 (JUNE): 316–26. https://doi.org/10.4319/lom.2013.11.316.
Outer	18		3.6	2.47	1	24	24	4.75	Temperate Forest	10	Sparse vegetation	-90.4598	47.0042	LOI	CRS	Hobbs 2013	Hobbs, William O., Daniel R. Engstrom, Shawn P. Scottler, Kyle D. Zimmer, and James B. Cotner. 2013. “Estimating Modern Carbon Burial Rates in Lakes Using a Single Sediment Sample.” Limnology and Oceanography: Methods 11 (JUNE): 316–26. https://doi.org/10.4319/lom.2013.11.316.
Owasso			5.1		1	35.665	35.665	6.33	Temperate Forest	18	Urban	-93.1211	45.0375	LOI	CRS	Dietz et al (2015)	Dietz, R. D., Engstrom, D. R., & Anderson, N. J. (2015). Patterns and drivers of change in organic carbon burial across a diverse landscape: insights from 116 Minnesota lakes. Global Biogeochemical Cycles.
PA10 (Pacoval)	308.916		2.1			308.916	147.103	6.33	Temperate Forest	18	Urban	-93.1211	45.0375	LOI	CRS	Dietz et al (2015)	Dietz, R. D., Engstrom, D. R., & Anderson, N. J. (2015). Patterns and drivers of change in organic carbon burial across a diverse landscape: insights from 116 Minnesota lakes. Global Biogeochemical Cycles.
PA2 (Tapari)	35.1587		2.1			35.1587	16.7422	26.42	Humid Tropical Forest	1	Broadleaf Evergreen Forest	-54.9002	-2.44364	IRMS	CRS	Our data
PA9 (Verde)	109.639		2.1			109.639	52.2089	26.42	Humid Tropical Forest	1	Broadleaf Evergreen Forest	-54.9469	-2.49464	IRMS	CRS	Our data
Paca	104.1		2.1			104.1	49.5714	25.83	Humid Tropical Forest	1	Broadleaf Evergreen Forest	-63.4656	-8.49637	IRMS	CRS	Our data
Pallette Lake	20.2		1.2		1	16.8219	16.8219	3.42	Temperate Forest	5	Mixed Forest	-89.6024	46.0659			Van Metre 2012	Metre, Peter C. Van. 2012. “Increased Atmospheric Deposition of Mercury in Reference Lakes near Major Urban Areas.” Environmental Pollution 162 (March): 209–15. https://doi.org/10.1016/j.envpol.2011.11.003.
Pear	8.1				1	8.0854	8.0854	6.83	Temperate Forest	10	Sparse vegetation	-118.668	36.6012			Landers et al. 2008	Landers, D. H., S. L. Simonich, D. A. Jaffe, L. H. Geisner, D. H. Campbell, A. R. Schwindt, C. B. Schreck, et al. 2008. The Fate , Transport , and Ecological Impacts of Airborne Contaminants in Western National Parks ( USA ). Epa. Vol. I.
Peary			0.6		1	19.885	24.4425	2.08	Temperate Forest	6	Tree Open	-92.7708	48.5261	LOI	CRS	Dietz et al (2015)	Dietz, R. D., Engstrom, D. R., & Anderson, N. J. (2015). Patterns and drivers of change in organic carbon burial across a diverse landscape: insights from 116 Minnesota lakes. Global Biogeochemical Cycles.
Peltier			4		1	44.2834	44.2834	6.33	Temperate Forest	11	Cropland	-93.0586	45.1792	LOI	CRS	Dietz et al (2015)	Dietz, R. D., Engstrom, D. R., & Anderson, N. J. (2015). Patterns and drivers of change in organic carbon burial across a diverse landscape: insights from 116 Minnesota lakes. Global Biogeochemical Cycles.
Pisa	64		1	0.31	1	83	83	6.17	Others Mid-latitudes	11	Cropland	-95.0551	45.0481	LOI	CRS	Hobbs 2013	Hobbs, William O., Daniel R. Engstrom, Shawn P. Scottler, Kyle D. Zimmer, and James B. Cotner. 2013. “Estimating Modern Carbon Burial Rates in Lakes Using a Single Sediment Sample.” Limnology and Oceanography: Methods 11 (JUNE): 316–26. https://doi.org/10.4319/lom.2013.11.316.
PJ	58.6				4	58.6	58.6	7.25	Temperate Forest	4	Needleleaf Deciduous Forest	-123.415	47.9463			Landers et al. 2008	Landers, D. H., S. L. Simonich, D. A. Jaffe, L. H. Geisner, D. H. Campbell, A. R. Schwindt, C. B. Schreck, et al. 2008. The Fate , Transport , and Ecological Impacts of Airborne Contaminants in Western National Parks ( USA ). Epa. Vol. I.
Planina pri Jezeru	28.4		3.3		4	28.4	8.60606	3.08	Temperate Forest	3	Needleleaf Evergreen Forest	13.8271	46.3111	LOI	CRS	Anderson 2014	Lake eutrophication and its implications for organic carbon sequestration in Europe
Ponte Tresa Basin	204.8		3.1		3	204.8	66.0645	10.58	Temperate Forest	4	Needleleaf Deciduous Forest	8.8666	45.9666	LOI	CRS	Anderson 2014	Lake eutrophication and its implications for organic carbon sequestration in Europe
Portage			1.1		1	49.64	49.64	4.33	Temperate Forest	4	Needleleaf Deciduous Forest	-95.1186	46.9658	LOI	CRS	Dietz et al (2015)	Dietz, R. D., Engstrom, D. R., & Anderson, N. J. (2015). Patterns and drivers of change in organic carbon burial across a diverse landscape: insights from 116 Minnesota lakes. Global Biogeochemical Cycles.
Pupunha	58.3635		2.1			58.3635	27.7921	25.92	Humid Tropical Forest	1	Broadleaf Evergreen Forest	-62.9458	-7.4644	IRMS	CRS	Our data
Puruzinho	76.9543		2.1			76.9543	36.6449	25.92	Humid Tropical Forest	1	Broadleaf Evergreen Forest	-63.0581	-7.36924	IRMS	CRS	Our data
Rainy			1.5		1	8.025	11.0125	2.67	Temperate Forest	5	Mixed Forest	-93.0117	48.6244	LOI	CRS	Dietz et al (2015)	Dietz, R. D., Engstrom, D. R., & Anderson, N. J. (2015). Patterns and drivers of change in organic carbon burial across a diverse landscape: insights from 116 Minnesota lakes. Global Biogeochemical Cycles.
Ravn	112.15		3.9		1	112.15	28.7564	7	Temperate Forest	3	Needleleaf Evergreen Forest	9.84482	56.1052	LOI	CRS	Anderson 2014	Lake eutrophication and its implications for organic carbon sequestration in Europe
Redrock	19.2748		2.1		1	9.135	9.135	-0.08	Others Mid-latitudes	8	Herbaceous	-113.706	48.7958			Mast et al. 2010	Mast, M. Alisa, David J. Manthorne, and David A. Roth. 2010. “Historical Deposition of Mercury and Selected Trace Elements to High-Elevation National Parks in the Western U.S. Inferred from Lake-Sediment Cores.” Atmospheric Environment 44 (21–22): 2577–86. https://doi.org/10.1016/j.atmosenv.2010.04.024.
Reis	97.284		2.1			97.284	46.3257	25.92	Humid Tropical Forest	1	Broadleaf Evergreen Forest	-62.908	-7.50256	IRMS	CRS	Our data
Richardson			4.3		1	43.32	55.16	6.83	Others Mid-latitudes	11	Cropland	-94.4394	45.1589	LOI	CRS	Dietz et al (2015)	Dietz, R. D., Engstrom, D. R., & Anderson, N. J. (2015). Patterns and drivers of change in organic carbon burial across a diverse landscape: insights from 116 Minnesota lakes. Global Biogeochemical Cycles.
Richie	18		1.8	1.21	1	19	19	2.67	Temperate Forest	5	Mixed Forest	-88.7024	48.0409	LOI	CRS	Hobbs 2013	Hobbs, William O., Daniel R. Engstrom, Shawn P. Scottler, Kyle D. Zimmer, and James B. Cotner. 2013. “Estimating Modern Carbon Burial Rates in Lakes Using a Single Sediment Sample.” Limnology and Oceanography: Methods 11 (JUNE): 316–26. https://doi.org/10.4319/lom.2013.11.316.
Rodrigo de Freitas	103.64				3	103.636	103.636	22.67	Humid Tropical Forest	18	Urban	-43.2101	-22.9749	IRMS	CIC	Daniel Loureiro	LOUREIRO DD. 2006. Evoluc¸ao dos Aportes de Metais Pesados na Lagoa Rodrigo de Freitas, RJ. Dissertac¸ao de Mestrado. Departamento de Geoquímica, Instituto de Qu´ımica, Universidade Federal Fluminense. 120 p
Rollesby Broad	84.85		1		1	84.85	84.85	9.17	Temperate Forest	11	Cropland	1.6384	52.6766	LOI	CRS	Anderson 2014	Lake eutrophication and its implications for organic carbon sequestration in Europe
Rotsee	158.15		2.1		2	158.15	75.3095	8.08	Temperate Forest	18	Urban	8.31801	47.0717	LOI	CRS	Anderson 2014	Lake eutrophication and its implications for organic carbon sequestration in Europe
Round			1		1	26.25	48.3017	4.08	Temperate Forest	6	Tree Open	-93.3584	47.2137	LOI	CRS	Dietz et al (2015)	Dietz, R. D., Engstrom, D. R., & Anderson, N. J. (2015). Patterns and drivers of change in organic carbon burial across a diverse landscape: insights from 116 Minnesota lakes. Global Biogeochemical Cycles.
Round - Pope	57		2	0.22	1	57	57	5.17	Temperate Forest	6	Tree Open	-95.2743	45.5571	LOI	CRS	Hobbs 2013	Hobbs, William O., Daniel R. Engstrom, Shawn P. Scottler, Kyle D. Zimmer, and James B. Cotner. 2013. “Estimating Modern Carbon Burial Rates in Lakes Using a Single Sediment Sample.” Limnology and Oceanography: Methods 11 (JUNE): 316–26. https://doi.org/10.4319/lom.2013.11.316.
Ryan			1.1		1	18.375	23.6875	2.08	Temperate Forest	5	Mixed Forest	-92.7074	48.5193	LOI	CRS	Dietz et al (2015)	Dietz, R. D., Engstrom, D. R., & Anderson, N. J. (2015). Patterns and drivers of change in organic carbon burial across a diverse landscape: insights from 116 Minnesota lakes. Global Biogeochemical Cycles.
Santa Catarina	661.7		2.1			661.7	315.095	25.92	Humid Tropical Forest	1	Broadleaf Evergreen Forest	-63.2042	-8.26533	IRMS	CRS	Our data
Santa Ninha	96.6327		2.1			96.6327	46.0156	26.33	Humid Tropical Forest	6	Tree Open	-55.8247	-2.12528	IRMS	CRS	Our Data
SAW	153	3			3	113	113	24.42	Humid Tropical Forest	12	Paddy field	80.7693	28.0764		CRS	Brenner 1999	Spatial and temporal patterns of sediment and nutrient accumulation in shallow lakes of the Upper St. Johns River Basin, Florida M. Brenner1, L.W. Keenan2, S.J. Miller2 & C.L. Schelske3
Sawbill			1.8		1	12.925	12.925	2.33	Temperate Forest	5	Mixed Forest	-90.8802	47.8791	LOI	CRS	Dietz et al (2015)	Dietz, R. D., Engstrom, D. R., & Anderson, N. J. (2015). Patterns and drivers of change in organic carbon burial across a diverse landscape: insights from 116 Minnesota lakes. Global Biogeochemical Cycles.
Schultz			1.6		1	23.475	23.475	7	Temperate Forest	2	Broadleaf Deciduous Forest	-93.1292	44.7844	LOI	CRS	Dietz et al (2015)	Dietz, R. D., Engstrom, D. R., & Anderson, N. J. (2015). Patterns and drivers of change in organic carbon burial across a diverse landscape: insights from 116 Minnesota lakes. Global Biogeochemical Cycles.
Shallow			2		1	12.95	12.95	4.08	Temperate Forest	6	Tree Open	-93.3033	47.1256	LOI	CRS	Dietz et al (2015)	Dietz, R. D., Engstrom, D. R., & Anderson, N. J. (2015). Patterns and drivers of change in organic carbon burial across a diverse landscape: insights from 116 Minnesota lakes. Global Biogeochemical Cycles.
Shell	48		1.7	0.86	1	30	30	6.08	Temperate Forest	6	Tree Open	-85.9001	44.9477	LOI	CRS	Hobbs 2013	Hobbs, William O., Daniel R. Engstrom, Shawn P. Scottler, Kyle D. Zimmer, and James B. Cotner. 2013. “Estimating Modern Carbon Burial Rates in Lakes Using a Single Sediment Sample.” Limnology and Oceanography: Methods 11 (JUNE): 316–26. https://doi.org/10.4319/lom.2013.11.316.
Shijiuhu Lake	25.4				3	25.4	25.4	15.25	Temperate Forest	11	Cropland	118.836	31.4565			Gui et al. 2013	Gui, Zhi fan, Bin Xue, Shu chun Yao, Wen jia Wei, and Sangheon Yi. 2013. “Organic Carbon Burial in Lake Sediments in the Middle and Lower Reaches of the Yangtze River Basin, China.” Hydrobiologia 710 (1): 143–56. https://doi.org/10.1007/s10750-012-1365-7
Shingobee			1.2		1	27.015	27.015	4.83	Temperate Forest	6	Tree Open	-94.6881	47.0041	LOI	CRS	Dietz et al (2015)	Dietz, R. D., Engstrom, D. R., & Anderson, N. J. (2015). Patterns and drivers of change in organic carbon burial across a diverse landscape: insights from 116 Minnesota lakes. Global Biogeochemical Cycles.
Shoe Factory Road Pond	35.2		1.3		2	27.4272	27.4272	8.25	Others Mid-latitudes	18	Urban	-88.2027	42.0523			Van Metre 2012	Metre, Peter C. Van. 2012. “Increased Atmospheric Deposition of Mercury in Reference Lakes near Major Urban Areas.” Environmental Pollution 162 (March): 209–15. https://doi.org/10.1016/j.envpol.2011.11.003.
Shoepack			2.5		1	14.24	14.24	2.58	Temperate Forest	7	Shrub	-92.8802	48.5031	LOI	CRS	Dietz et al (2015)	Dietz, R. D., Engstrom, D. R., & Anderson, N. J. (2015). Patterns and drivers of change in organic carbon burial across a diverse landscape: insights from 116 Minnesota lakes. Global Biogeochemical Cycles.
Shulzensee	49.89				1	53	53	8.25	Temperate Forest	3	Needleleaf Evergreen Forest	13.2747	53.247	CHN	CRS	Brothers et al. 2013	Brothers, Soren M., Sabine Hilt, Katrin Attermeyer, Hans Peter Grossart, Sarian Kosten, Betty Lischke, Thomas Mehner, Nils Meyer, Kristin Scharnweber, and Jan Kohler. 2013. “A Regime Shift from Macrophyte to Phytoplankton Dominance Enhances Carbon Burial in a Shallow, Eutrophic Lake.” Ecosphere 4 (11). https://doi.org/10.1890/ES13-00247.1.
Side			1.4		1	19.925	19.925	3.5	Temperate Forest	11	Cropland	-93.0199	47.6729	LOI	CRS	Dietz et al (2015)	Dietz, R. D., Engstrom, D. R., & Anderson, N. J. (2015). Patterns and drivers of change in organic carbon burial across a diverse landscape: insights from 116 Minnesota lakes. Global Biogeochemical Cycles.
Silver Lake	58		0.6		1	96.6667	96.6667	6.83	Others Mid-latitudes	11	Cropland	-95.3403	43.4428	LOI	CRS	HEATHCOTE (2012)	HEATHCOTE, Adam J.; DOWNING, John A. Impacts of eutrophication on carbon burial in freshwater lakes in an intensively agricultural landscape.Ecosystems, v. 15, n. 1, p. 60-70, 2012.
Siseebakwet			1.2		1	21.05	21.05	4.42	Temperate Forest	11	Cropland	-93.6705	47.1566	LOI	CRS	Dietz et al (2015)	Dietz, R. D., Engstrom, D. R., & Anderson, N. J. (2015). Patterns and drivers of change in organic carbon burial across a diverse landscape: insights from 116 Minnesota lakes. Global Biogeochemical Cycles.
Siskiwit	10		1.9	2.06	1	13	13	3.67	Temperate Forest	5	Mixed Forest	-88.7956	48.0005	LOI	CRS	Hobbs 2013	Hobbs, William O., Daniel R. Engstrom, Shawn P. Scottler, Kyle D. Zimmer, and James B. Cotner. 2013. “Estimating Modern Carbon Burial Rates in Lakes Using a Single Sediment Sample.” Limnology and Oceanography: Methods 11 (JUNE): 316–26. https://doi.org/10.4319/lom.2013.11.316.
Skanderborg	110.4		2.8		1	110.4	39.4286	7	Temperate Forest	2	Broadleaf Deciduous Forest	9.9442	56.0248	LOI	CRS	Anderson 2014	Lake eutrophication and its implications for organic carbon sequestration in Europe
Skunk	93		0.6	0.21	1	93	93	6.17	Others Mid-latitudes	11	Cropland	-95.0527	45.1591	LOI	CRS	Hobbs 2013	Hobbs, William O., Daniel R. Engstrom, Shawn P. Scottler, Kyle D. Zimmer, and James B. Cotner. 2013. “Estimating Modern Carbon Burial Rates in Lakes Using a Single Sediment Sample.” Limnology and Oceanography: Methods 11 (JUNE): 316–26. https://doi.org/10.4319/lom.2013.11.316.
Slapton Ley	78.1		1.5		2	78.1	52.0667	10	Temperate Forest	6	Tree Open	-3.65081	50.2832	LOI	CRS	Anderson 2014	Lake eutrophication and its implications for organic carbon sequestration in Europe
Slotseye	52		1.7	0.28	1	52	52	4.5	Temperate Forest	11	Cropland	-95.8426	46.0631	LOI	CRS	Hobbs 2013	Hobbs, William O., Daniel R. Engstrom, Shawn P. Scottler, Kyle D. Zimmer, and James B. Cotner. 2013. “Estimating Modern Carbon Burial Rates in Lakes Using a Single Sediment Sample.” Limnology and Oceanography: Methods 11 (JUNE): 316–26. https://doi.org/10.4319/lom.2013.11.316.
Smith	127		1	0.22	1	127	127	6.83	Temperate Forest	11	Cropland	-94.1262	45.079	LOI	CRS	Hobbs 2013	Hobbs, William O., Daniel R. Engstrom, Shawn P. Scottler, Kyle D. Zimmer, and James B. Cotner. 2013. “Estimating Modern Carbon Burial Rates in Lakes Using a Single Sediment Sample.” Limnology and Oceanography: Methods 11 (JUNE): 316–26. https://doi.org/10.4319/lom.2013.11.316.
Snells (Guile)			1.3		1	30.15	30.15	4.42	Temperate Forest	6	Tree Open	-93.6786	47.2411	LOI	CRS	Dietz et al (2015)	Dietz, R. D., Engstrom, D. R., & Anderson, N. J. (2015). Patterns and drivers of change in organic carbon burial across a diverse landscape: insights from 116 Minnesota lakes. Global Biogeochemical Cycles.
Snyder	16.7				1	16.6601	16.6601	-0.08	Temperate Forest	8	Herbaceous	-113.804	48.6267			Landers et al. 2008	Landers, D. H., S. L. Simonich, D. A. Jaffe, L. H. Geisner, D. H. Campbell, A. R. Schwindt, C. B. Schreck, et al. 2008. The Fate , Transport , and Ecological Impacts of Airborne Contaminants in Western National Parks ( USA ). Epa. Vol. I.
Sogaard	152.85		1		1	152.85	152.85	7.58	Temperate Forest	5	Mixed Forest	9.44207	54.9349	LOI	CRS	Anderson 2014	Lake eutrophication and its implications for organic carbon sequestration in Europe
Soledad Lagoon	36.71			0.02	3	36.7066	36.7066	26.75	Humid Tropical Forest	14	Mangrove	-75.8675	9.33559			RUIZ-FERNÁNDEZ, A. C. (2011)	RUIZ-FERNÁNDEZ, Ana Carolina et al. 210Pb-derived sedimentation rates and Corg fluxes in Soledad Lagoon (Cispatá Lagoon system, NW Caribbean coast of Colombia). Estuaries and coasts, v. 34, n. 6, p. 1117-1128, 2011.
Solem			1.7		1	35.625	40.3125	5.33	Temperate Forest	11	Cropland	-95.6401	45.8096	LOI	CRS	Dietz et al (2015)	Dietz, R. D., Engstrom, D. R., & Anderson, N. J. (2015). Patterns and drivers of change in organic carbon burial across a diverse landscape: insights from 116 Minnesota lakes. Global Biogeochemical Cycles.
Soppensee	92.95		2.1		2	92.95	44.2619	8.08	Temperate Forest	2	Broadleaf Deciduous Forest	8.08	47.09	LOI	CRS	Anderson 2014	Lake eutrophication and its implications for organic carbon sequestration in Europe
Speckled Trout			3		1	14.675	18.3375	3.58	Temperate Forest	6	Tree Open	-89.8451	47.9514	LOI	CRS	Dietz et al (2015)	Dietz, R. D., Engstrom, D. R., & Anderson, N. J. (2015). Patterns and drivers of change in organic carbon burial across a diverse landscape: insights from 116 Minnesota lakes. Global Biogeochemical Cycles.
Spectacle			1.6		1	33.02	33.02	5.75	Temperate Forest	13	Cropland / Other Vegetation Mosaic	-93.4081	45.5767	LOI	CRS	Dietz et al (2015)	Dietz, R. D., Engstrom, D. R., & Anderson, N. J. (2015). Patterns and drivers of change in organic carbon burial across a diverse landscape: insights from 116 Minnesota lakes. Global Biogeochemical Cycles.
Spring			1		1	25.805	30.1125	3.5	Temperate Forest	4	Needleleaf Deciduous Forest	-93.4614	47.5148	LOI	CRS	Dietz et al (2015)	Dietz, R. D., Engstrom, D. R., & Anderson, N. J. (2015). Patterns and drivers of change in organic carbon burial across a diverse landscape: insights from 116 Minnesota lakes. Global Biogeochemical Cycles.
Square			1.8		1	13.515	13.515	6.5	Temperate Forest	13	Cropland / Other Vegetation Mosaic	-92.8044	45.1569	LOI	CRS	Dietz et al (2015)	Dietz, R. D., Engstrom, D. R., & Anderson, N. J. (2015). Patterns and drivers of change in organic carbon burial across a diverse landscape: insights from 116 Minnesota lakes. Global Biogeochemical Cycles.
SS1	13.4				0	13.4	13.4	-2.83	Boreal Forest	8	Herbaceous	50.5297	66.9819	IRMS	CRS	Sobek (2014)	Sobek, S., Anderson, N. J., Bernasconi, S. M., & Del Sontro, T. (2014). Low organic carbon burial efficiency in arctic lake sediments. Journal of Geophysical Research: Biogeosciences, 119(6), 1231-1243.
SS2	3.06				0	3.06	3.06	-2.83	Boreal Forest	6	Tree Open	50.9691	66.9954	IRMS	CRS	Sobek (2014)	Sobek, S., Anderson, N. J., Bernasconi, S. M., & Del Sontro, T. (2014). Low organic carbon burial efficiency in arctic lake sediments. Journal of Geophysical Research: Biogeosciences, 119(6), 1231-1243.
SS4	4.33				0	4.33	4.33	-3	Boreal Forest	6	Tree Open	51.0401	66.9883	IRMS	CRS	Sobek (2014)	Sobek, S., Anderson, N. J., Bernasconi, S. M., & Del Sontro, T. (2014). Low organic carbon burial efficiency in arctic lake sediments. Journal of Geophysical Research: Biogeosciences, 119(6), 1231-1243.
SS8	5.88				0	5.88	5.88	-3	Boreal Forest	6	Tree Open	51.0753	67.0146	IRMS	CRS	Sobek (2014)	Sobek, S., Anderson, N. J., Bernasconi, S. M., & Del Sontro, T. (2014). Low organic carbon burial efficiency in arctic lake sediments. Journal of Geophysical Research: Biogeosciences, 119(6), 1231-1243.
SS901	4.3				0	4.3	4.3	-3	Boreal Forest	8	Herbaceous	50.1999	67.1362	IRMS	CRS	Sobek (2014)	Sobek, S., Anderson, N. J., Bernasconi, S. M., & Del Sontro, T. (2014). Low organic carbon burial efficiency in arctic lake sediments. Journal of Geophysical Research: Biogeosciences, 119(6), 1231-1243.
SS902	4.55				0	4.55	4.55	-2.5	Boreal Forest	7	Shrub	50.2339	66.1303	IRMS	CRS	Sobek (2014)	Sobek, S., Anderson, N. J., Bernasconi, S. M., & Del Sontro, T. (2014). Low organic carbon burial efficiency in arctic lake sediments. Journal of Geophysical Research: Biogeosciences, 119(6), 1231-1243.
SS903	5.93				0	5.93	5.93	-3	Boreal Forest	6	Tree Open	50.1678	67.1303	IRMS	CRS	Sobek (2014)	Sobek, S., Anderson, N. J., Bernasconi, S. M., & Del Sontro, T. (2014). Low organic carbon burial efficiency in arctic lake sediments. Journal of Geophysical Research: Biogeosciences, 119(6), 1231-1243.
St.Moritzersee	224.75		3.1		5	224.75	72.5	0.25	Temperate Forest	3	Needleleaf Evergreen Forest	9.84589	46.4936	LOI	CRS	Anderson 2014	Lake eutrophication and its implications for organic carbon sequestration in Europe
Stahls	68		2.3	0.3	1	68	54.9875	6.92	Temperate Forest	15	Wetland	-94.4183	44.9542	LOI	CRS	Hobbs 2013	Hobbs, William O., Daniel R. Engstrom, Shawn P. Scottler, Kyle D. Zimmer, and James B. Cotner. 2013. “Estimating Modern Carbon Burial Rates in Lakes Using a Single Sediment Sample.” Limnology and Oceanography: Methods 11 (JUNE): 316–26. https://doi.org/10.4319/lom.2013.11.316.
Stahl's			2.5		1	41.975	41.975	6.92	Temperate Forest	15	Wetland	-94.4183	44.9542	LOI	CRS	Dietz et al (2015)	Dietz, R. D., Engstrom, D. R., & Anderson, N. J. (2015). Patterns and drivers of change in organic carbon burial across a diverse landscape: insights from 116 Minnesota lakes. Global Biogeochemical Cycles.
Steep Bank	85		1.6	0.12	1	85	85	6.42	Others Mid-latitudes	11	Cropland	-96.3276	44.539	LOI	CRS	Hobbs 2013	Hobbs, William O., Daniel R. Engstrom, Shawn P. Scottler, Kyle D. Zimmer, and James B. Cotner. 2013. “Estimating Modern Carbon Burial Rates in Lakes Using a Single Sediment Sample.” Limnology and Oceanography: Methods 11 (JUNE): 316–26. https://doi.org/10.4319/lom.2013.11.316.
Superior	2.6				1	2.6	2.6	4.25	Temperate Forest	11	Cropland	-87.5	47.7			Alin and Johnson 2007	Carbon cycling in large lakes of the world: A synthesis of production, burial, and lake-atmosphere exchange estimates
Svarttjarn	14	Central			1	14	14	3.83	Boreal Forest	3	Needleleaf Evergreen Forest	15.2577	59.8906		CRS	Sobek (2009)	Sobek, Sebastian, Edith Durisch-Kaiser, Roland Zurbrügg, Nuttakan Wongfun, Martin Wessels, Natacha Pasche, and Bernhard Wehrli. 2009. “Organic Carbon Burial Efficiency in Lake Sediments Controlled by Oxygen Exposure Time and Sediment Source.” Limnology and Oceanography 54 (6): 2243–54. https://doi.org/10.4319/lo.2009.54.6.2243.
Swamp			1.1		1	17.76	27.88	3.58	Temperate Forest	6	Tree Open	-89.8576	47.9516	LOI	CRS	Dietz et al (2015)	Dietz, R. D., Engstrom, D. R., & Anderson, N. J. (2015). Patterns and drivers of change in organic carbon burial across a diverse landscape: insights from 116 Minnesota lakes. Global Biogeochemical Cycles.
TA1 (Joá)	97.3		2.1			97.3	46.3333	26.08	Humid Tropical Forest	1	Broadleaf Evergreen Forest	-55.4056	-2.26755	IRMS	CRS	Our data
TA11b (Santa Ninha)	109.8		2.1		4	40.4762	40.4762	26.08	Humid Tropical Forest	1	Broadleaf Evergreen Forest	-55.4757	-2.04282	IRMS	CRS	Our data
TA4 (Santa Ninha)	129.8		2.1		5	52.381	52.381	26.33	Humid Tropical Forest	1	Broadleaf Evergreen Forest	-55.8746	-2.16101	IRMS	CRS	Our data
Taibai	23.59				3	23.5927	23.5927	16.42	Temperate Forest	11	Cropland	115.817	29.9695	CHNS		DONG, Xuhui (2012)	Dong, X., Anderson, N. J., Yang, X., & Shen, J. (2012). Carbon burial by shallow lakes on the Yangtze floodplain and its relevance to regional carbon sequestration. Global change biology, 18(7), 2205-2217.
Taihu	5.73				2	5.7277	5.7277	15.33	Temperate Forest	11	Cropland	120.148	31.2353	CHNS		DONG, Xuhui (2012)	Dong, X., Anderson, N. J., Yang, X., & Shen, J. (2012). Carbon burial by shallow lakes on the Yangtze floodplain and its relevance to regional carbon sequestration. Global change biology, 18(7), 2205-2217.
Taihu Lake	16.7				2	16.7	17.65	15.33	Temperate Forest	11	Cropland	120.133	31.2333			Gui et al. 2013	Gui, Zhi fan, Bin Xue, Shu chun Yao, Wen jia Wei, and Sangheon Yi. 2013. “Organic Carbon Burial in Lake Sediments in the Middle and Lower Reaches of the Yangtze River Basin, China.” Hydrobiologia 710 (1): 143–56. https://doi.org/10.1007/s10750-012-1365-8
Tanners			2.8		1	28.38	28.38	6.67	Temperate Forest	7	Shrub	-92.9814	44.9516	LOI	CRS	Dietz et al (2015)	Dietz, R. D., Engstrom, D. R., & Anderson, N. J. (2015). Patterns and drivers of change in organic carbon burial across a diverse landscape: insights from 116 Minnesota lakes. Global Biogeochemical Cycles.
Tettegouche			2.9		1	15.53	17.265	3.42	Temperate Forest	4	Needleleaf Deciduous Forest	-91.2685	47.3456	LOI	CRS	Dietz et al (2015)	Dietz, R. D., Engstrom, D. R., & Anderson, N. J. (2015). Patterns and drivers of change in organic carbon burial across a diverse landscape: insights from 116 Minnesota lakes. Global Biogeochemical Cycles.
Todd Lake	24.9		1.2		2	20.3476	20.3476	5.42	Temperate Forest	6	Tree Open	-121.687	44.0316			Van Metre 2012	Metre, Peter C. Van. 2012. “Increased Atmospheric Deposition of Mercury in Reference Lakes near Major Urban Areas.” Environmental Pollution 162 (March): 209–15. https://doi.org/10.1016/j.envpol.2011.11.003.
Tongree Upper L. Erne	589.05		5.1		2	589.047	115.5	7.92	Temperate Forest	1	Broadleaf Evergreen Forest	-7.3	54.1	LOI	CRS	Anderson 2014	Lake eutrophication and its implications for organic carbon sequestration in Europe
Toolik lake					0	2.64	2.64	-9.67	Subpolar and Polar	8	Herbaceous	-149.606	68.6318	CHN analyzer		Whalen & Cornwell (1985)	Whalen, S. C., & Cornwell, J. C. (1985). Nitrogen, phosphorus, and organic carbon cycling in an arctic lake. Canadian Journal of Fisheries and Aquatic Sciences, 42(4), 797-808.
Tooth			1.8		1	8.69	10.345	2.58	Temperate Forest	3	Needleleaf Evergreen Forest	-92.643	48.3983	LOI	CRS	Dietz et al (2015)	Dietz, R. D., Engstrom, D. R., & Anderson, N. J. (2015). Patterns and drivers of change in organic carbon burial across a diverse landscape: insights from 116 Minnesota lakes. Global Biogeochemical Cycles.
Torup	38.5		3		1	38.5	12.8333	7.67	Temperate Forest	11	Cropland	11.9879	55.2979	LOI	CRS	Anderson 2014	Lake eutrophication and its implications for organic carbon sequestration in Europe
Tucunaré	387.6		2.1			387.6	184.571	25.92	Humid Tropical Forest	1	Broadleaf Evergreen Forest	-63.4006	-8.4022	LOI	CRS	Bonoto 2015	BONOTTO, Daniel Marcos; VERGOTTI, Marcelo. 21 0 Pb and compositional data of sediments from Rondonian lakes, Madeira River basin, Brazil. Applied Radiation and Isotopes, v. 99, p. 5-19, 2015.
Turtle			3.3		1	21.755	53.1163	6.33	Temperate Forest	6	Tree Open	-93.1336	45.0985	LOI	CRS	Dietz et al (2015)	Dietz, R. D., Engstrom, D. R., & Anderson, N. J. (2015). Patterns and drivers of change in organic carbon burial across a diverse landscape: insights from 116 Minnesota lakes. Global Biogeochemical Cycles.
Twin			2.8		1	23.7	23.7	7	Temperate Forest	18	Urban	-93.3364	44.9917	LOI	CRS	Dietz et al (2015)	Dietz, R. D., Engstrom, D. R., & Anderson, N. J. (2015). Patterns and drivers of change in organic carbon burial across a diverse landscape: insights from 116 Minnesota lakes. Global Biogeochemical Cycles.
Upper Gar	38		0.6		1	63.3333	63.3333	6.83	Others Mid-latitudes	6	Tree Open	-95.1211	43.3683	LOI	CRS	HEATHCOTE (2012)	HEATHCOTE, Adam J.; DOWNING, John A. Impacts of eutrophication on carbon burial in freshwater lakes in an intensively agricultural landscape.Ecosystems, v. 15, n. 1, p. 60-70, 2012.
Upper Lough Macnean	112.13		2.8		3	112.133	40.0464	7.75	Temperate Forest	8	Herbaceous	-7.94724	54.3039	LOI	CRS	Anderson 2014	Lake eutrophication and its implications for organic carbon sequestration in Europe
Upper Sand Creek Lake					0	8.4145	8.4145	6.08	Others Mid-latitudes	6	Tree Open	-105.54	37.9397			Mast, unpublished
Upton Broad	60.1		0.6		1	60.1	100.167	9.17	Temperate Forest	13	Cropland / Other Vegetation Mosaic	1.5317	52.6653	LOI	CRS	Anderson 2014	Lake eutrophication and its implications for organic carbon sequestration in Europe
Vänern	74.8				1	74.8	58.9	5.58	Temperate Forest	11	Cropland	13.5	58.9167			Alin and Johnson 2007	Carbon cycling in large lakes of the world: A synthesis of production, burial, and lake-atmosphere exchange estimates
Vättern	43				1	43	43	5.58	Temperate Forest	11	Cropland	14.6	58.4			Alin and Johnson 2007	Carbon cycling in large lakes of the world: A synthesis of production, burial, and lake-atmosphere exchange estimates
Vesterborg	55.3		1		1	55.3	55.3	8.08	Temperate Forest	13	Cropland / Other Vegetation Mosaic	11.2	54.5	LOI	CRS	Anderson 2014	Lake eutrophication and its implications for organic carbon sequestration in Europe
Vitznau Basin	88.25		3		2	88.25	29.4167	8.08	Temperate Forest	11	Cropland	8.433	47.0166	LOI	CRS	Anderson 2014	Lake eutrophication and its implications for organic carbon sequestration in Europe
Wakefield			4.4		1	19.215	19.215	7	Temperate Forest	18	Urban	-93.0358	44.9951	LOI	CRS	Dietz et al (2015)	Dietz, R. D., Engstrom, D. R., & Anderson, N. J. (2015). Patterns and drivers of change in organic carbon burial across a diverse landscape: insights from 116 Minnesota lakes. Global Biogeochemical Cycles.
Wallace	53		0.6	0.63	1	47	47	2.67	Temperate Forest	3	Needleleaf Evergreen Forest	-88.6279	48.0571	LOI	CRS	Hobbs 2013	Hobbs, William O., Daniel R. Engstrom, Shawn P. Scottler, Kyle D. Zimmer, and James B. Cotner. 2013. “Estimating Modern Carbon Burial Rates in Lakes Using a Single Sediment Sample.” Limnology and Oceanography: Methods 11 (JUNE): 316–26. https://doi.org/10.4319/lom.2013.11.316.
Wanghu	19.45				3	19.4456	19.4456	15.67	Temperate Forest	11	Cropland	115.33	29.8628	CHNS		DONG, Xuhui (2012)	Dong, X., Anderson, N. J., Yang, X., & Shen, J. (2012). Carbon burial by shallow lakes on the Yangtze floodplain and its relevance to regional carbon sequestration. Global change biology, 18(7), 2205-2217.
WASH	208	1			3	143	143	24.42	Other tropical/subtropical	12	Paddy field	80.7407	28.1504		CRS	Brenner 1999	Spatial and temporal patterns of sediment and nutrient accumulation in shallow lakes of the Upper St. Johns River Basin, Florida M. Brenner1, L.W. Keenan2, S.J. Miller2 & C.L. Schelske0
West Okoboji	78	1	1.6		1	51.2171	51.2171	6.83	Others Mid-latitudes	11	Cropland	-95.156	43.3833	LOI	CRS	HEATHCOTE (2012)	HEATHCOTE, Adam J.; DOWNING, John A. Impacts of eutrophication on carbon burial in freshwater lakes in an intensively agricultural landscape.Ecosystems, v. 15, n. 1, p. 60-70, 2012.
West Twin			1.8		1	25.22	25.22	4.5	Temperate Forest	11	Cropland	-92.5915	46.8002	LOI	CRS	Dietz et al (2015)	Dietz, R. D., Engstrom, D. R., & Anderson, N. J. (2015). Patterns and drivers of change in organic carbon burial across a diverse landscape: insights from 116 Minnesota lakes. Global Biogeochemical Cycles.
White Loch	138.8		6.4		2	138.8	21.6875	5.75	Temperate Forest	11	Cropland	-3.35274	56.571	LOI	CRS	Anderson 2014	Lake eutrophication and its implications for organic carbon sequestration in Europe
White Lough	52.55		1.5		2	52.55	35.0333	8.25	Temperate Forest	13	Cropland / Other Vegetation Mosaic	-6.975	54.1133	LOI	CRS	Anderson 2014	Lake eutrophication and its implications for organic carbon sequestration in Europe
Whittlesey	23		1.5	1.09	1	26	26	2.67	Temperate Forest	4	Needleleaf Deciduous Forest	-88.7072	48.0059	LOI	CRS	Hobbs 2013	Hobbs, William O., Daniel R. Engstrom, Shawn P. Scottler, Kyle D. Zimmer, and James B. Cotner. 2013. “Estimating Modern Carbon Burial Rates in Lakes Using a Single Sediment Sample.” Limnology and Oceanography: Methods 11 (JUNE): 316–26. https://doi.org/10.4319/lom.2013.11.316.
Willeys			1.3		1	19.84	19.84	3.5	Temperate Forest	6	Tree Open	-93.4583	47.5355	LOI	CRS	Dietz et al (2015)	Dietz, R. D., Engstrom, D. R., & Anderson, N. J. (2015). Patterns and drivers of change in organic carbon burial across a diverse landscape: insights from 116 Minnesota lakes. Global Biogeochemical Cycles.
Williams			1.4		1	22.61	22.61	4.83	Temperate Forest	4	Needleleaf Deciduous Forest	-94.67	46.9553	LOI	CRS	Dietz et al (2015)	Dietz, R. D., Engstrom, D. R., & Anderson, N. J. (2015). Patterns and drivers of change in organic carbon burial across a diverse landscape: insights from 116 Minnesota lakes. Global Biogeochemical Cycles.
Windy			2.2		1	12.38	12.38	2.17	Temperate Forest	5	Mixed Forest	-91.0766	47.7335	LOI	CRS	Dietz et al (2015)	Dietz, R. D., Engstrom, D. R., & Anderson, N. J. (2015). Patterns and drivers of change in organic carbon burial across a diverse landscape: insights from 116 Minnesota lakes. Global Biogeochemical Cycles.
Winnibigoshish			2.1		1	24.745	24.745	4.58	Temperate Forest	11	Cropland	-94.2025	47.4428	LOI	CRS	Dietz et al (2015)	Dietz, R. D., Engstrom, D. R., & Anderson, N. J. (2015). Patterns and drivers of change in organic carbon burial across a diverse landscape: insights from 116 Minnesota lakes. Global Biogeochemical Cycles.
Winona			2.2		1	35.02	35.02	5.17	Temperate Forest	13	Cropland / Other Vegetation Mosaic	-95.395	45.8803	LOI	CRS	Dietz et al (2015)	Dietz, R. D., Engstrom, D. R., & Anderson, N. J. (2015). Patterns and drivers of change in organic carbon burial across a diverse landscape: insights from 116 Minnesota lakes. Global Biogeochemical Cycles.
WLSH	1.87				0	1.87	1.87	6.33	Others Mid-latitudes	5	Mixed Forest	108.865	40.9315			Xie et al. 2015	Organic carbon fractions and estimation of organic carbon storage in the lake sediments in Inner Mongolia Plateau, China
Wolf			1.8		1	74.035	118.017	6.42	Others Mid-latitudes	11	Cropland	-95.0899	43.8569	LOI	CRS	Dietz et al (2015)	Dietz, R. D., Engstrom, D. R., & Anderson, N. J. (2015). Patterns and drivers of change in organic carbon burial across a diverse landscape: insights from 116 Minnesota lakes. Global Biogeochemical Cycles.
Wolf (Johnson)			2.2		1	12.49	12.49	3.42	Temperate Forest	2	Broadleaf Deciduous Forest	-91.1893	47.3756	LOI	CRS	Dietz et al (2015)	Dietz, R. D., Engstrom, D. R., & Anderson, N. J. (2015). Patterns and drivers of change in organic carbon burial across a diverse landscape: insights from 116 Minnesota lakes. Global Biogeochemical Cycles.
Wroxham Broad	216.35		0.7		1	216.35	216.35	8.75	Temperate Forest	1	Broadleaf Evergreen Forest	1.41859	52.6985	LOI	CRS	Anderson 2014	Lake eutrophication and its implications for organic carbon sequestration in Europe
Yangcheng	28.15				2	28.1503	28.1503	15.25	Temperate Forest	11	Cropland	120.804	31.4315	CHNS		DONG, Xuhui (2012)	Dong, X., Anderson, N. J., Yang, X., & Shen, J. (2012). Carbon burial by shallow lakes on the Yangtze floodplain and its relevance to regional carbon sequestration. Global change biology, 18(7), 2205-2217.
Ypsilon	8.47186		1.8		0	4.6043	4.6043	0.75	Temperate Forest	3	Needleleaf Evergreen Forest	-105.664	40.4439			Mast et al. 2010	Mast, M. Alisa, David J. Manthorne, and David A. Roth. 2010. “Historical Deposition of Mercury and Selected Trace Elements to High-Elevation National Parks in the Western U.S. Inferred from Lake-Sediment Cores.” Atmospheric Environment 44 (21–22): 2577–86. https://doi.org/10.1016/j.atmosenv.2010.04.024.
Zhangdu	27.88				3	27.8837	27.8837	16	Temperate Forest	11	Cropland	114.697	30.6464	CHNS		DONG, Xuhui (2012)	Dong, X., Anderson, N. J., Yang, X., & Shen, J. (2012). Carbon burial by shallow lakes on the Yangtze floodplain and its relevance to regional carbon sequestration. Global change biology, 18(7), 2205-2217.
Zug	28	50 m			2	27	27	7.75	Temperate Forest	11	Cropland	8.4969	47.1639		CRS	Sobek (2009)	Sobek, Sebastian, Edith Durisch-Kaiser, Roland Zurbrügg, Nuttakan Wongfun, Martin Wessels, Natacha Pasche, and Bernhard Wehrli. 2009. “Organic Carbon Burial Efficiency in Lake Sediments Controlled by Oxygen Exposure Time and Sediment Source.” Limnology and Oceanography 54 (6): 2243–54. https://doi.org/10.4319/lo.2009.54.6.2243.
